# Supplementary material for: Recent collisional history of (65803) Didymos
Source: Nat Commun. 2024 May 3;15:3714. doi: 10.1038/s41467-024-48094-7 (PMC11068898; doi:10.1038/s41467-024-48094-7)
Supplement: Supplementary file 2 — Source Data [file 41467_2024_48094_MOESM2_ESM.zip]

Archive with 10 entries (9 files):
- source_data/
- source_data/fig_1.xlsx
- source_data/fig_2.xlsx
- source_data/fig_3_left.xlsx
- source_data/fig_3_right.xlsx
- source_data/fig_4.xlsx
- source_data/fig_5_right.xlsx
- source_data/fig_5_left.xlsx
- source_data/fig_6.xlsx
- source_data/fig_7.xlsx
