# Supplementary material for: Recent collisional history of (65803) Didymos
Source: Nat Commun. 2024 May 3;15:3714. doi: 10.1038/s41467-024-48094-7 (PMC11068898; doi:10.1038/s41467-024-48094-7)
Supplement: Supplementary file 2 — Source Data [file 41467_2024_48094_MOESM2_ESM.zip › source_data/fig_1.xlsx]

## Sheet: B20.1
0.00024222	577120000000000
0.00030518	318400000000000
0.0003845	175670000000000
0.00048444	96919000000000
0.00061035	53472000000000
0.00076899	29501000000000
0.00096887	16276000000000
0.0012207	8979900000000
0.001538	4954400000000
0.0019377	2733400000000
0.0024414	1508100000000
0.003076	832020000000
0.0038755	459040000000
0.0048828	253260000000
0.006152	139730000000
0.007751	77089000000
0.0097656	42531000000
0.012304	23465000000
0.015502	12946000000
0.019531	7142600000
0.024608	4074100000
0.031004	2398100000
0.039063	1286000000
0.049216	692670000
0.062008	386130000
0.078125	221510000
0.098431	120130000
0.12402	70132000
0.15625	45485000
0.19686	25831000
0.24803	15703000
0.3125	10191000
0.39373	6534800
0.49606	4499600
0.625	3140900
0.78745	2189300
0.99213	1621500
1.25	1203700
1.5749	794250
1.9843	566270
2.5	393960
3.1498	235660
3.9685	151570
5	90740
6.2996	47808
7.937	25008
10	13886
12.599	7504.5
15.874	4809
20	2944.4

## Sheet: B20.8
0.00024222	496910000000000
0.00030518	264760000000000
0.0003845	141070000000000
0.00048444	75162000000000
0.00061035	40047000000000
0.00076899	21337000000000
0.00096887	11369000000000
0.0012207	6057400000000
0.001538	3227400000000
0.0019377	1719600000000
0.0024414	916230000000
0.003076	488180000000
0.0038755	260110000000
0.0048828	138590000000
0.006152	73840000000
0.007751	39343000000
0.0097656	20962000000
0.012304	11169000000
0.015502	5950900000
0.019531	3170700000
0.024608	1756900000
0.031004	999780000
0.039063	515400000
0.049216	274710000
0.062008	148000000
0.078125	84903000
0.098431	46258000
0.12402	28188000
0.15625	18822000
0.19686	11579000
0.24803	8006100
0.3125	5810900
0.39373	4178900
0.49606	3153400
0.625	2421700
0.78745	1816700
0.99213	1393000
1.25	1050600
1.5749	707240
1.9843	491400
2.5	335280
3.1498	197070
3.9685	125090
5	74741
6.2996	40513
7.937	22559
10	12987
12.599	7018.9
15.874	4388.7
20	2541.3

## Sheet: DCO
0.0001	668219
0.01	668219
0.0101158	668191
0.0102329	668163
0.0103514	668134
0.0104713	668105
0.0105925	668075
0.0107152	668044
0.0108393	668014
0.0109648	667982
0.0110917	667950
0.0112202	667917
0.0113501	667884
0.0114815	667850
0.0116145	667816
0.011749	667781
0.011885	667746
0.0120226	667710
0.0121619	667673
0.0123027	667635
0.0124452	667598
0.0125892	667559
0.012735	667520
0.0128825	667480
0.0130317	667440
0.0131826	667398
0.0133352	667357
0.0134896	667314
0.0136458	667271
0.0138038	667228
0.0139637	667183
0.0141254	667138
0.0142889	667093
0.0144544	667046
0.0146218	666999
0.0147911	666952
0.0149624	666903
0.0151356	666854
0.0153109	666804
0.0154882	666754
0.0156675	666703
0.0158489	666651
0.0160325	666598
0.0162181	666545
0.0164059	666492
0.0165959	666437
0.016788	666382
0.0169824	666326
0.0171791	666270
0.017378	666213
0.0175792	666156
0.0177828	666097
0.0179887	666038
0.018197	665978
0.0184077	665918
0.0186209	665858
0.0188365	665796
0.0190546	665734
0.0192753	665671
0.0194985	665608
0.0197242	665544
0.0199526	665479
0.0201837	665413
0.0204174	665347
0.0206538	665280
0.020893	665213
0.0211349	665145
0.0213796	665076
0.0216272	665007
0.0218776	664936
0.0221309	664866
0.0223872	664794
0.0226464	664722
0.0229087	664649
0.0231739	664575
0.0234423	664501
0.0237137	664426
0.0239883	664350
0.0242661	664273
0.0245471	664196
0.0248313	664119
0.0251189	664040
0.0254097	663961
0.025704	663882
0.0260016	663801
0.0263027	663720
0.0266072	663639
0.0269154	663556
0.027227	663474
0.0275423	663390
0.0278612	663306
0.0281838	663221
0.0285102	663136
0.0288403	663050
0.0291743	662964
0.0295121	662877
0.0298538	662790
0.0301995	662702
0.0305492	662614
0.0309029	662525
0.0312608	662436
0.0316228	662346
0.031989	662255
0.0323594	662164
0.0327341	662073
0.0331131	661982
0.0334965	661889
0.0338844	661797
0.0342768	661704
0.0346737	661610
0.0350752	661517
0.0354813	661423
0.0358922	661328
0.0363078	661233
0.0367282	661138
0.0371535	661042
0.0375837	660947
0.0380189	660851
0.0384592	660754
0.0389045	660658
0.039355	660561
0.0398107	660463
0.0402717	660366
0.040738	660268
0.0412098	660170
0.0416869	660072
0.0421697	659974
0.042658	659875
0.0431519	659776
0.0436516	659677
0.044157	659578
0.0446684	659479
0.0451856	659379
0.0457088	659279
0.0462381	659179
0.0467735	659079
0.0473151	658979
0.047863	658878
0.0484172	658778
0.0489779	658677
0.049545	658576
0.0501187	658475
0.0506991	658373
0.0512861	658272
0.05188	658170
0.0524807	658069
0.0530884	657967
0.0537032	657866
0.054325	657764
0.0549541	657662
0.0555904	657560
0.0562341	657458
0.0568853	657356
0.057544	657255
0.0582103	657153
0.0588844	657051
0.0595662	656950
0.060256	656848
0.0609537	656746
0.0616595	656645
0.0623735	656544
0.0630957	656442
0.0638264	656341
0.0645654	656240
0.0653131	656139
0.0660693	656038
0.0668344	655938
0.0676083	655837
0.0683912	655737
0.0691831	655636
0.0699842	655536
0.0707946	655436
0.0716143	655336
0.0724436	655237
0.0732824	655137
0.074131	655038
0.0749894	654938
0.0758578	654839
0.0767362	654740
0.0776247	654641
0.0785236	654543
0.0794328	654444
0.0803526	654346
0.081283	654248
0.0822243	654151
0.0831764	654053
0.0841395	653956
0.0851138	653858
0.0860994	653761
0.0870964	653664
0.0881049	653568
0.0891251	653472
0.0901571	653376
0.0912011	653280
0.0922571	653184
0.0933254	653088
0.0944061	652993
0.0954993	652898
0.0966051	652803
0.0977237	652709
0.0988553	652614
0.1	652520
0.101158	652426
0.102329	652332
0.103514	652238
0.104713	652145
0.105925	652051
0.107152	651958
0.108393	651865
0.109648	651772
0.110918	651679
0.112202	651586
0.113501	651493
0.114815	651400
0.116145	651307
0.11749	651214
0.11885	651122
0.120226	651029
0.121619	650936
0.123027	650843
0.124452	650750
0.125892	650658
0.12735	650564
0.128825	650471
0.130317	650378
0.131826	650284
0.133352	650190
0.134896	650096
0.136458	650001
0.138038	649907
0.139637	649812
0.141254	649716
0.142889	649621
0.144544	649525
0.146218	649428
0.147911	649331
0.149624	649233
0.151356	649134
0.153109	649035
0.154882	648935
0.156675	648835
0.158489	648734
0.160325	648631
0.162181	648528
0.164059	648424
0.165959	648318
0.16788	648212
0.169824	648103
0.171791	647993
0.17378	647881
0.175792	647768
0.177828	647654
0.179887	647539
0.18197	647421
0.184077	647302
0.186209	647180
0.188365	647057
0.190546	646931
0.192752	646803
0.194985	646671
0.197242	646537
0.199526	646399
0.201837	646258
0.204174	646114
0.206538	645968
0.20893	645818
0.211349	645663
0.213796	645504
0.216272	645342
0.218776	645174
0.221309	645002
0.223872	644822
0.226464	644637
0.229087	644444
0.231739	644247
0.234423	644043
0.237137	643833
0.239883	643616
0.242661	643388
0.245471	643153
0.248313	642911
0.251189	642661
0.254097	642401
0.25704	642129
0.260016	641846
0.263027	641552
0.266072	641247
0.269153	640933
0.27227	640607
0.275423	640269
0.278612	639915
0.281838	639547
0.285102	639168
0.288403	638775
0.291743	638364
0.295121	637937
0.298538	637493
0.301995	637030
0.305492	636550
0.30903	636053
0.312608	635537
0.316228	635003
0.319889	634443
0.323594	633861
0.327341	633259
0.331131	632638
0.334965	631991
0.338844	631319
0.342768	630622
0.346737	629897
0.350752	629144
0.354813	628368
0.358922	627562
0.363078	626729
0.367282	625860
0.371535	624958
0.375837	624028
0.380189	623070
0.384592	622079
0.389045	621053
0.39355	619993
0.398107	618898
0.402717	617766
0.40738	616601
0.412098	615397
0.416869	614158
0.421696	612874
0.42658	611546
0.431519	610182
0.436516	608784
0.44157	607346
0.446684	605867
0.451856	604348
0.457088	602787
0.462381	601185
0.467735	599544
0.473151	597859
0.47863	596132
0.484172	594357
0.489779	592533
0.49545	590668
0.501187	588765
0.506991	586818
0.512861	584827
0.5188	582794
0.524807	580718
0.530884	578596
0.537032	576433
0.54325	574223
0.549541	571968
0.555904	569664
0.562341	567307
0.568853	564905
0.57544	562465
0.582103	559979
0.588844	557446
0.595662	554868
0.60256	552246
0.609537	549579
0.616595	546868
0.623735	544111
0.630957	541302
0.638263	538448
0.645654	535538
0.653131	532581
0.660693	529582
0.668344	526538
0.676083	523446
0.683912	520310
0.691831	517130
0.699842	513907
0.707946	510642
0.716143	507334
0.724436	503977
0.732824	500575
0.74131	497119
0.749894	493620
0.758578	490079
0.767362	486493
0.776247	482861
0.785236	479190
0.794328	475479
0.803526	471723
0.812831	467935
0.822243	464108
0.831764	460239
0.841395	456327
0.851138	452369
0.860994	448378
0.870964	444349
0.881049	440284
0.891251	436180
0.901571	432043
0.912011	427878
0.922571	423674
0.933254	419452
0.944061	415202
0.954993	410925
0.966051	406617
0.977237	402277
0.988553	397916
1	393537
1.01158	389134
1.02329	384710
1.03514	380266
1.04713	375812
1.05925	371339
1.07152	366865
1.08393	362383
1.09648	357896
1.10918	353398
1.12202	348890
1.13501	344381
1.14815	339876
1.16145	335367
1.1749	330856
1.1885	326350
1.20226	321853
1.21619	317363
1.23027	312887
1.24452	308429
1.25893	303983
1.2735	299547
1.28825	295124
1.30317	290722
1.31826	286342
1.33352	281983
1.34896	277640
1.36458	273323
1.38038	269030
1.39637	264766
1.41254	260527
1.42889	256324
1.44544	252152
1.46218	248008
1.47911	243896
1.49624	239818
1.51356	235777
1.53109	231773
1.54882	227804
1.56675	223872
1.58489	219978
1.60325	216124
1.62181	212307
1.64059	208536
1.65959	204805
1.6788	201114
1.69824	197465
1.71791	193857
1.7378	190292
1.75792	186773
1.77828	183296
1.79887	179863
1.8197	176473
1.84077	173129
1.86209	169826
1.88365	166570
1.90546	163360
1.92752	160192
1.94985	157067
1.97242	153986
1.99526	150952
2.01837	147963
2.04174	145017
2.06538	142115
2.0893	139256
2.11349	136442
2.13796	133668
2.16272	130938
2.18776	128253
2.2131	125610
2.23872	123010
2.26464	120451
2.29087	117935
2.31739	115462
2.34423	113032
2.37137	110641
2.39883	108290
2.42661	105981
2.45471	103709
2.48313	101478
2.51189	99285.8
2.54097	97132.8
2.5704	95017.9
2.60016	92938.7
2.63027	90898.1
2.66072	88894.9
2.69154	86928.1
2.7227	84996.4
2.75423	83100.9
2.78612	81241
2.81838	79414.4
2.85102	77622.3
2.88403	75863.8
2.91743	74138.2
2.95121	72444.8
2.98538	70782
3.01995	69151.3
3.05492	67552.1
3.09029	65983.4
3.12608	64444.4
3.16228	62934.8
3.19889	61454.9
3.23594	60002.8
3.27341	58579.5
3.31131	57184.5
3.34965	55816.9
3.38844	54475.8
3.42768	53161.1
3.46737	51873.7
3.50752	50612.8
3.54813	49377
3.58922	48166
3.63078	46979.9
3.67282	45818.6
3.71535	44681
3.75837	43567
3.80189	42477
3.84592	41410.3
3.89045	40365.9
3.9355	39343.7
3.98107	38343.5
4.02717	37365.3
4.0738	36408.5
4.12097	35472.2
4.16869	34556.5
4.21697	33661
4.26579	32785.4
4.31519	31929.4
4.36516	31093.1
4.4157	30275.7
4.46684	29476.9
4.51856	28696.1
4.57088	27933.1
4.62381	27188.1
4.67735	26460.2
4.73151	25749.3
4.7863	25055.3
4.84172	24377.7
4.89779	23716.5
4.9545	23070.9
5.01187	22441.1
5.06991	21826.3
5.12861	21225.9
5.188	20639.9
5.24808	20068.2
5.30884	19510.7
5.37032	18966.9
5.4325	18436.2
5.49541	17918.6
5.55904	17413.5
5.62341	16921.2
5.68853	16440.7
5.7544	15972.6
5.82103	15516.3
5.88844	15071.7
5.95662	14638.5
6.0256	14216.4
6.09537	13805.4
6.16595	13405.3
6.23735	13015.6
6.30957	12636
6.38263	12266.5
6.45654	11906.9
6.53131	11556.6
6.60693	11215.9
6.68344	10884.5
6.76083	10562.2
6.83912	10248.7
6.91831	9943.51
6.99842	9646.7
7.07946	9358.15
7.16143	9077.58
7.24436	8804.67
7.32824	8539.45
7.4131	8281.72
7.49894	8031.1
7.58578	7787.6
7.67361	7551.01
7.76247	7321
7.85236	7097.35
7.94328	6880.06
8.03526	6669.18
8.1283	6464.28
8.22243	6265.24
8.31764	6071.97
8.41395	5884.29
8.51138	5702.07
8.60994	5525.03
8.70964	5353.2
8.81049	5186.53
8.91251	5024.8
9.01571	4867.94
9.12011	4715.81
9.22571	4568.32
9.33254	4425.37
9.44061	4286.84
9.54993	4152.48
9.66051	4022.25
9.77237	3896
9.88553	3773.62
10	3655.07
10.1158	3540.33
10.2329	3429.27
10.3514	3321.75
10.4713	3217.62
10.5925	3116.89
10.7152	3019.43
10.8393	2925.09
10.9648	2833.82
11.0917	2745.6
11.2202	2660.26
11.3501	2577.75
11.4815	2497.92
11.6145	2420.7
11.749	2346.04
11.885	2273.89
12.0226	2204.08
12.1619	2136.64
12.3027	2071.43
12.4451	2008.46
12.5892	1947.6
12.735	1888.8
12.8825	1831.93
13.0317	1777
13.1826	1723.88
13.3352	1672.56
13.4896	1622.97
13.6458	1575.09
13.8038	1528.86
13.9637	1484.25
14.1254	1441.18
14.2889	1399.6
14.4544	1359.47
14.6218	1320.72
14.7911	1283.32
14.9624	1247.21
15.1356	1212.31
15.3109	1178.6
15.4882	1146.07
15.6675	1114.68
15.8489	1084.38
16.0325	1055.13
16.2181	1026.88
16.4059	999.605
16.5959	973.255
16.788	947.792
16.9824	923.198
17.1791	899.431
17.378	876.431
17.5792	854.187
17.7828	832.682
17.9887	811.908
18.197	791.81
18.4077	772.369
18.6209	753.561
18.8365	735.361
19.0546	717.762
19.2752	700.74
19.4984	684.27
19.7242	668.317
19.9526	652.893
20.1837	637.951
20.4174	623.47
20.6538	609.438
20.893	595.83
21.1349	582.666
21.3796	569.907
21.6272	557.526
21.8776	545.516
22.1309	533.877
22.3872	522.581
22.6464	511.62
22.9087	500.988
23.174	490.665
23.4423	480.649
23.7137	470.942
23.9883	461.526
24.2661	452.41
24.5471	443.56
24.8313	434.979
25.1189	426.662
25.4097	418.598
25.704	410.772
26.0016	403.178
26.3027	395.826
26.6073	388.69
26.9154	381.77
27.227	375.065
27.5423	368.577
27.8612	362.286
28.1838	356.178
28.5102	350.259
28.8403	344.517
29.1743	338.957
29.5121	333.57
29.8538	328.346
30.1995	323.289
30.5492	318.377
30.903	313.599
31.2608	308.957
31.6228	304.455
31.9889	300.079
32.3594	295.815
32.7341	291.663
33.1131	287.627
33.4965	283.7
33.8844	279.869
34.2768	276.134
34.6737	272.489
35.0752	268.922
35.4813	265.431
35.8922	262.007
36.3078	258.655
36.7282	255.371
37.1535	252.148
37.5837	248.981
38.0189	245.875
38.4592	242.826
38.9045	239.824
39.355	236.871
39.8107	233.96
40.2717	231.093
40.738	228.266
41.2097	225.478
41.6869	222.73
42.1696	220.02
42.6579	217.334
43.1519	214.678
43.6516	212.054
44.157	209.459
44.6684	206.891
45.1856	204.354
45.7088	201.84
46.2381	199.357
46.7735	196.899
47.3151	194.462
47.863	192.048
48.4172	189.654
48.9779	187.283
49.545	184.932
50.1187	182.598
50.6991	180.286
51.2861	177.992
51.88	175.718
52.4808	173.466
53.0884	171.237
53.7032	169.023
54.325	166.828
54.9541	164.646
55.5904	162.482
56.2341	160.334
56.8853	158.205
57.544	156.093
58.2103	153.998
58.8844	151.919
59.5662	149.855
60.256	147.806
60.9537	145.775
61.6595	143.762
62.3735	141.765
63.0957	139.788
63.8263	137.833
64.5654	135.888
65.3131	133.955
66.0693	132.04
66.8344	130.139
67.6083	128.249
68.3912	126.38
69.1831	124.524
69.9842	122.685
70.7946	120.86
71.6143	119.047
72.4436	117.242
73.2824	115.445
74.131	113.655
74.9894	111.877
75.8578	110.106
76.7361	108.346
77.6247	106.594
78.5236	104.852
79.4328	103.118
80.3526	101.391
81.2831	99.6762
82.2243	97.9739
83.1764	96.2792
84.1395	94.5909
85.1138	92.9167
86.0994	91.2558
87.0964	89.6066
88.1049	87.9688
89.1251	86.3424
90.1571	84.7297
91.2011	83.1286
92.2571	81.54
93.3254	79.9698
94.4061	78.4172
95.4993	76.8825
96.6051	75.3674
97.7237	73.8667
98.8553	72.3827
100	70.9199
101.158	69.4769
102.329	68.0547
103.514	66.6528
104.713	65.272
105.925	63.9131
107.152	62.5791
108.393	61.2674
109.648	59.9785
110.918	58.709
112.202	57.4607
113.501	56.2416
114.815	55.0451
116.145	53.8668
117.49	52.7119
118.85	51.5813
120.226	50.4726
121.619	49.3871
123.027	48.3201
124.451	47.2731
125.892	46.247
127.35	45.2442
128.825	44.2614
130.317	43.2946
131.826	42.3474
133.352	41.4242
134.896	40.5198
136.458	39.632
138.038	38.7605
139.637	37.9063
141.254	37.0698
142.889	36.2512
144.544	35.4475
146.218	34.6592
147.911	33.886
149.624	33.1281
151.356	32.3865
153.109	31.6557
154.882	30.9381
156.675	30.2348
158.489	29.5475
160.325	28.8731
162.181	28.2103
164.059	27.5589
165.959	26.9198
167.88	26.291
169.824	25.6729
171.791	25.0629
173.78	24.4621
175.792	23.8733
177.828	23.2927
179.887	22.7189
181.97	22.1532
184.077	21.5959
186.209	21.0452
188.365	20.5052
190.546	19.9746
192.752	19.4505
194.984	18.9342
197.242	18.4293
199.526	17.9351
201.837	17.4483
204.174	16.9713
206.538	16.5043
208.93	16.0478
211.349	15.6011
213.796	15.1641
216.272	14.7377
218.776	14.3221
221.31	13.917
223.872	13.5233
226.464	13.1373
229.087	12.7598
231.739	12.3944
234.423	12.0389
237.137	11.6925
239.883	11.3547
242.661	11.0263
245.471	10.7076
248.313	10.3998
251.189	10.1016
254.097	9.8138
257.04	9.53495
260.016	9.26592
263.027	9.00845
266.072	8.75953
269.154	8.51875
272.27	8.28912
275.423	8.06929
278.612	7.85984
281.838	7.65944
285.102	7.46636
288.403	7.28071
291.743	7.10203
295.121	6.93146
298.538	6.76742
301.995	6.61022
305.492	6.45937
309.029	6.31625
312.608	6.17725
316.228	6.04212
319.889	5.91165
323.594	5.78526
327.341	5.66204
331.131	5.54368
334.965	5.42951
338.844	5.32005
342.768	5.21437
346.737	5.11078
350.752	5.011
354.813	4.91424
358.922	4.82064
363.078	4.72898
367.282	4.64134
371.535	4.55529
375.837	4.47255
380.189	4.39021
384.592	4.30917
389.045	4.22807
393.55	4.14718
398.107	4.06621
402.717	3.98508
407.38	3.90543
412.098	3.82416
416.869	3.74299
421.697	3.66246
426.579	3.58324
431.519	3.50368
436.516	3.42491
441.57	3.34686
446.684	3.26935
451.856	3.18962
457.088	3.11411
462.381	3.04031
467.735	2.96522
473.151	2.89171
478.63	2.82071
484.172	2.751
489.779	2.67994
495.45	2.61335
501.187	2.54921
506.991	2.48561
512.861	2.42396
518.8	2.36591
524.808	2.30844
530.884	2.25338
537.032	2.20061
543.25	2.14633
549.541	2.09619
555.904	2.05021
562.341	2.00076
568.853	1.95253
575.44	1.91043
582.103	1.86466
588.844	1.82539
595.662	1.78197
602.56	1.74149
609.537	1.70503
616.595	1.67162
623.735	1.63968
630.957	1.60676
638.264	1.57462
645.654	1.54368
653.131	1.51871
660.693	1.49094
668.344	1.46289
676.083	1.43925
683.912	1.4137
691.831	1.38954
699.842	1.36424
707.946	1.33741
716.143	1.31467
724.436	1.29413
732.824	1.27027
741.31	1.2489
749.894	1.22712
758.578	1.20391
767.361	1.18176
776.247	1.16102
785.236	1.13518
794.328	1.11438
803.526	1.09135
812.831	1.07212
822.243	1.05
831.764	1.0273
841.395	1.00276
851.138	0.984953
860.994	0.959307
870.964	0.936418
881.049	0.914598
891.251	0.890953
901.571	0.868227
912.011	0.846483
922.571	0.827625
933.254	0.806048
944.061	0.781312
954.993	0.761007
966.051	0.741491
977.237	0.718906
988.553	0.696747
1000	0.674166

## Sheet: DCO_0.263
1e-05	2.54076e+06
0.01	2.54076e+06
0.0101158	2.54065e+06
0.0102329	2540543
0.0103514	2.54043e+06
0.0104713	2.54032e+06
0.0105925	2.54021e+06
0.0107152	2.54009e+06
0.0108393	2.53998e+06
0.0109648	2.53986e+06
0.0110917	2.53973e+06
0.0112202	2.53961e+06
0.0113501	2.53948e+06
0.0114815	2.53936e+06
0.0116145	2.53922e+06
0.011749	2.53909e+06
0.011885	2.53896e+06
0.0120226	2.53882e+06
0.0121619	2.53868e+06
0.0123027	2.53854e+06
0.0124452	2.53839e+06
0.0125892	2.53825e+06
0.012735	2.5381e+06
0.0128825	2.53795e+06
0.0130317	2.53779e+06
0.0131826	2.53764e+06
0.0133352	2.53748e+06
0.0134896	2.53732e+06
0.0136458	2.53715e+06
0.0138038	2.53699e+06
0.0139637	2536819
0.0141254	2.53665e+06
0.0142889	2.53647e+06
0.0144544	2.5363e+06
0.0146218	2.53612e+06
0.0147911	2535938
0.0149624	2.53575e+06
0.0151356	2.53557e+06
0.0153109	2.53538e+06
0.0154882	2.53519e+06
0.0156675	2.53499e+06
0.0158489	2.53479e+06
0.0160325	2.53459e+06
0.0162181	2.53439e+06
0.0164059	2.53419e+06
0.0165959	2.53398e+06
0.016788	2.53377e+06
0.0169824	2.53356e+06
0.0171791	2.53335e+06
0.017378	2.53313e+06
0.0175792	2.53291e+06
0.0177828	2.53269e+06
0.0179887	2.53246e+06
0.018197	2.53224e+06
0.0184077	2.53201e+06
0.0186209	2.53178e+06
0.0188365	2.53154e+06
0.0190546	2.53131e+06
0.0192753	2.53107e+06
0.0194985	2.53083e+06
0.0197242	2530584
0.0199526	2.53034e+06
0.0201837	2.53009e+06
0.0204174	2.52984e+06
0.0206538	2.52958e+06
0.020893	2529327
0.0211349	2.52907e+06
0.0213796	2.52881e+06
0.0216272	2.52854e+06
0.0218776	2.52828e+06
0.0221309	2.52801e+06
0.0223872	2.52773e+06
0.0226464	2.52746e+06
0.0229087	2.52718e+06
0.0231739	2.5269e+06
0.0234423	2.52662e+06
0.0237137	2.52633e+06
0.0239883	2.52604e+06
0.0242661	2.52575e+06
0.0245471	2.52546e+06
0.0248313	2.52517e+06
0.0251189	2.52487e+06
0.0254097	2.52457e+06
0.025704	2.52426e+06
0.0260016	2.52396e+06
0.0263027	2523651
0.0266072	2.52334e+06
0.0269154	2.52303e+06
0.027227	2.52271e+06
0.0275423	2.5224e+06
0.0278612	2522076
0.0281838	2521754
0.0285102	2.52143e+06
0.0288403	2.5211e+06
0.0291743	2.52078e+06
0.0295121	2.52045e+06
0.0298538	2.52011e+06
0.0301995	2.51978e+06
0.0305492	2.51944e+06
0.0309029	2.51911e+06
0.0312608	2.51877e+06
0.0316228	2.51842e+06
0.031989	2.51808e+06
0.0323594	2.51774e+06
0.0327341	2.51739e+06
0.0331131	2.51704e+06
0.0334965	2.51669e+06
0.0338844	2.51634e+06
0.0342768	2515984
0.0346737	2.51563e+06
0.0350752	2.51527e+06
0.0354813	2.51491e+06
0.0358922	2.51456e+06
0.0363078	2.51419e+06
0.0367282	2.51383e+06
0.0371535	2.51347e+06
0.0375837	2.51311e+06
0.0380189	2.51274e+06
0.0384592	2.51237e+06
0.0389045	2.51201e+06
0.039355	2.51164e+06
0.0398107	2.51127e+06
0.0402717	2510897
0.040738	2.51053e+06
0.0412098	2.51015e+06
0.0416869	2.50978e+06
0.0421697	2.50941e+06
0.042658	2.50903e+06
0.0431519	2.50865e+06
0.0436516	2.50828e+06
0.044157	2.5079e+06
0.0446684	2.50752e+06
0.0451856	2.50714e+06
0.0457088	2.50677e+06
0.0462381	2.50639e+06
0.0467735	2.506e+06
0.0473151	2.50562e+06
0.047863	2.50524e+06
0.0484172	2.50486e+06
0.0489779	2.50447e+06
0.049545	2.50409e+06
0.0501187	2.50371e+06
0.0506991	2.50332e+06
0.0512861	2502935
0.05188	2502549
0.0524807	2.50216e+06
0.0530884	2.50178e+06
0.0537032	2.50139e+06
0.054325	2501003
0.0549541	2500616
0.0555904	2.50023e+06
0.0562341	2.49984e+06
0.0568853	2499454
0.057544	2.49907e+06
0.0582103	2.49868e+06
0.0588844	2.49829e+06
0.0595662	2.49791e+06
0.060256	2.49752e+06
0.0609537	2497135
0.0616595	2.49675e+06
0.0623735	2.49636e+06
0.0630957	2.49598e+06
0.0638264	2.49559e+06
0.0645654	2.49521e+06
0.0653131	2.49483e+06
0.0660693	2.49444e+06
0.0668344	2.49406e+06
0.0676083	2.49368e+06
0.0683912	2.4933e+06
0.0691831	2.49291e+06
0.0699842	2.49253e+06
0.0707946	2.49215e+06
0.0716143	2491773
0.0724436	2.49139e+06
0.0732824	2.49102e+06
0.074131	2.49064e+06
0.0749894	2.49026e+06
0.0758578	2.48988e+06
0.0767362	2.48951e+06
0.0776247	2.48913e+06
0.0785236	2.48876e+06
0.0794328	2.48838e+06
0.0803526	2.48801e+06
0.081283	2.48764e+06
0.0822243	2.48726e+06
0.0831764	2.48689e+06
0.0841395	2.48652e+06
0.0851138	2.48615e+06
0.0860994	2.48578e+06
0.0870964	2.48542e+06
0.0881049	2.48505e+06
0.0891251	2.48468e+06
0.0901571	2.48432e+06
0.0912011	2.48395e+06
0.0922571	2483589
0.0933254	2.48323e+06
0.0944061	2.48286e+06
0.0954993	2.4825e+06
0.0966051	2.48214e+06
0.0977237	2.48178e+06
0.0988553	2.48142e+06
0.1	2.48106e+06
0.101158	2.48071e+06
0.102329	2.48035e+06
0.103514	2.47999e+06
0.104713	2.47964e+06
0.105925	2.47928e+06
0.107152	2.47893e+06
0.108393	2.47857e+06
0.109648	2.47822e+06
0.110918	2.47787e+06
0.112202	2.47751e+06
0.113501	2.47716e+06
0.114815	2.47681e+06
0.116145	2.47645e+06
0.11749	2.4761e+06
0.11885	2.47575e+06
0.120226	2.4754e+06
0.121619	2.47504e+06
0.123027	2.47469e+06
0.124452	2.47434e+06
0.125892	2.47398e+06
0.12735	2.47363e+06
0.128825	2.47327e+06
0.130317	2.47292e+06
0.131826	2.47256e+06
0.133352	2.4722e+06
0.134896	2.47185e+06
0.136458	2.47149e+06
0.138038	2.47113e+06
0.139637	2.47077e+06
0.141254	2.4704e+06
0.142889	2.47004e+06
0.144544	2.46968e+06
0.146218	2.46931e+06
0.147911	2.46894e+06
0.149624	2.46857e+06
0.151356	2468192
0.153109	2.46781e+06
0.154882	2467435
0.156675	2.46705e+06
0.158489	2.46667e+06
0.160325	2.46628e+06
0.162181	2.46588e+06
0.164059	2.46549e+06
0.165959	2.46509e+06
0.16788	2.46468e+06
0.169824	2.46427e+06
0.171791	2463851
0.17378	2463427
0.175792	2.463e+06
0.177828	2.46256e+06
0.179887	2.46212e+06
0.18197	2.46168e+06
0.184077	2.46122e+06
0.186209	2.46076e+06
0.188365	2.46029e+06
0.190546	2.45982e+06
0.192752	2.45933e+06
0.194985	2.45883e+06
0.197242	2.45831e+06
0.199526	2.45779e+06
0.201837	2.45725e+06
0.204174	2.45671e+06
0.206538	2.45615e+06
0.20893	2.45558e+06
0.211349	2.45499e+06
0.213796	2.45439e+06
0.216272	2453770
0.218776	2.45313e+06
0.221309	2.45248e+06
0.223872	2.4518e+06
0.226464	2.45109e+06
0.229087	2.45036e+06
0.231739	2.44961e+06
0.234423	2.44883e+06
0.237137	2.44803e+06
0.239883	2.44721e+06
0.242661	2446343
0.245471	2.44545e+06
0.248313	2444530
0.251189	2.44358e+06
0.254097	2.44259e+06
0.25704	2441554
0.260016	2.44048e+06
0.263027	2.43936e+06
0.266072	2.4382e+06
0.269153	2.43701e+06
0.27227	2.43577e+06
0.275423	2.43448e+06
0.278612	2.43314e+06
0.281838	2.43174e+06
0.285102	2430297
0.288403	2.4288e+06
0.291743	2.42724e+06
0.295121	2425616
0.298538	2.42393e+06
0.301995	2.42217e+06
0.305492	2.42034e+06
0.30903	2.41845e+06
0.312608	2.41649e+06
0.316228	2.41446e+06
0.319889	2.41233e+06
0.323594	2.41012e+06
0.327341	2.40783e+06
0.331131	2.40547e+06
0.334965	2.40301e+06
0.338844	2.40045e+06
0.342768	2.3978e+06
0.346737	2.39505e+06
0.350752	2392184
0.354813	2.38923e+06
0.358922	2.38617e+06
0.363078	2.383e+06
0.367282	2.3797e+06
0.371535	2.37626e+06
0.375837	2.37273e+06
0.380189	2.36909e+06
0.384592	2.36532e+06
0.389045	2.36142e+06
0.39355	2.35739e+06
0.398107	2.35322e+06
0.402717	2.34892e+06
0.40738	2.34449e+06
0.412098	2339911
0.416869	2335200
0.421696	2.33032e+06
0.42658	2.32527e+06
0.431519	2.32008e+06
0.436516	2.31477e+06
0.44157	2.3093e+06
0.446684	2.30368e+06
0.451856	2.2979e+06
0.457088	2.29197e+06
0.462381	2.28588e+06
0.467735	2.27964e+06
0.473151	2.27323e+06
0.47863	2.26666e+06
0.484172	2.25991e+06
0.489779	2.25298e+06
0.49545	2245884
0.501187	2.23865e+06
0.506991	2.23125e+06
0.512861	2.22368e+06
0.5188	2.21594e+06
0.524807	2.20805e+06
0.530884	2.19999e+06
0.537032	2.19176e+06
0.54325	2.18336e+06
0.549541	2.17478e+06
0.555904	2.16602e+06
0.562341	2.15706e+06
0.568853	2.14793e+06
0.57544	2.13865e+06
0.582103	2.1292e+06
0.588844	2.11957e+06
0.595662	2.10976e+06
0.60256	2.0998e+06
0.609537	2.08965e+06
0.616595	2.07935e+06
0.623735	2.06886e+06
0.630957	2.05818e+06
0.638263	2.04733e+06
0.645654	2.03627e+06
0.653131	2.02502e+06
0.660693	2.01362e+06
0.668344	2.00205e+06
0.676083	1.99029e+06
0.683912	1.97837e+06
0.691831	1.96628e+06
0.699842	1.95402e+06
0.707946	1.94161e+06
0.716143	1.92903e+06
0.724436	1916262
0.732824	1.90333e+06
0.74131	1.89019e+06
0.749894	1.87688e+06
0.758578	1.86342e+06
0.767362	1.84978e+06
0.776247	1.83597e+06
0.785236	1.82201e+06
0.794328	1.80791e+06
0.803526	1.79362e+06
0.812831	1.77922e+06
0.822243	1.76467e+06
0.831764	1.74996e+06
0.841395	1.73508e+06
0.851138	1.72003e+06
0.860994	1.70486e+06
0.870964	1.68954e+06
0.881049	1.67408e+06
0.891251	1.65848e+06
0.901571	1642749
0.912011	1.62691e+06
0.922571	1.61093e+06
0.933254	1594873
0.944061	1.57871e+06
0.954993	1562451
0.966051	1.54607e+06
0.977237	1529570
0.988553	1.51299e+06
1	1.49634e+06
1.01158	1.4796e+06
1.02329	1.46277e+06
1.03514	1.44588e+06
1.04713	1.42894e+06
1.05925	1411935
1.07152	1.39492e+06
1.08393	1.37788e+06
1.09648	1.36082e+06
1.10918	1343719
1.12202	1.32658e+06
1.13501	1.30943e+06
1.14815	1.2923e+06
1.16145	1.27516e+06
1.1749	1.25801e+06
1.1885	1.24087e+06
1.20226	1.22378e+06
1.21619	1.2067e+06
1.23027	1.18969e+06
1.24452	1.17273e+06
1.25893	1155830
1.2735	1.13896e+06
1.28825	1.12215e+06
1.30317	1.10541e+06
1.31826	1088754
1.33352	1.07218e+06
1.34896	1.05567e+06
1.36458	1.03925e+06
1.38038	1.02293e+06
1.39637	1.00671e+06
1.41254	990598
1.42889	974617
1.44544	958751
1.46218	942996
1.47911	927362
1.49624	911854
1.51356	896489
1.53109	881266
1.54882	866173
1.56675	851225
1.58489	836416
1.60325	821764
1.62181	807252
1.64059	792912
1.65959	778725
1.6788	764693
1.69824	750819
1.71791	737098
1.7378	723545
1.75792	710163
1.77828	696944
1.79887	683890
1.8197	670999
1.84077	658285
1.86209	645727
1.88365	633348
1.90546	621141
1.92752	609094
1.94985	597213
1.97242	585500
1.99526	573962
2.01837	562596
2.04174	551395
2.06538	540361
2.0893	529490
2.11349	518791
2.13796	508243
2.16272	497865
2.18776	487653
2.2131	477604
2.23872	467717
2.26464	457987
2.29087	448421
2.31739	439020
2.34423	429778
2.37137	420687
2.39883	411751
2.42661	402971
2.45471	394332
2.48313	385846
2.51189	377513
2.54097	369326
2.5704	361285
2.60016	353379
2.63027	345620
2.66072	338004
2.69154	330525
2.7227	323180
2.75423	315973
2.78612	308901
2.81838	301956
2.85102	295142
2.88403	288456
2.91743	281894
2.95121	275456
2.98538	269133
3.01995	262933
3.05492	256852
3.09029	250888
3.12608	245036
3.16228	239296
3.19889	233669
3.23594	228148
3.27341	222736
3.31131	217431
3.34965	212231
3.38844	207133
3.42768	202134
3.46737	197239
3.50752	192444
3.54813	187745
3.58922	183141
3.63078	178631
3.67282	174215
3.71535	169890
3.75837	165654
3.80189	161510
3.84592	157454
3.89045	153482
3.9355	149596
3.98107	145793
4.02717	142073
4.0738	138435
4.12097	134875
4.16869	131394
4.21697	127989
4.26579	124660
4.31519	121405
4.36516	118225
4.4157	115117
4.46684	112080
4.51856	109111
4.57088	106210
4.62381	103377
4.67735	100609
4.73151	97906.1
4.7863	95267.5
4.84172	92690.9
4.89779	90176.7
4.9545	87722.2
5.01187	85327.4
5.06991	82989.7
5.12861	80706.9
5.188	78478.8
5.24808	76305.1
5.30884	74185.1
5.37032	72117.3
5.4325	70099.6
5.49541	68131.4
5.55904	66211.1
5.62341	64339.2
5.68853	62512.2
5.7544	60732.2
5.82103	58997.5
5.88844	57306.8
5.95662	55659.6
6.0256	54054.9
6.09537	52492.1
6.16595	50970.6
6.23735	49488.8
6.30957	48045.4
6.38263	46640.6
6.45654	45273.3
6.53131	43941.6
6.60693	42646.1
6.68344	41386.1
6.76083	40160.4
6.83912	38968.4
6.91831	37808
6.99842	36679.5
7.07946	35582.3
7.16143	34515.5
7.24436	33477.8
7.32824	32469.4
7.4131	31489.4
7.49894	30536.5
7.58578	29610.6
7.67361	28711.1
7.76247	27836.5
7.85236	26986.1
7.94328	26159.9
8.03526	25358.1
8.1283	24579
8.22243	23822.2
8.31764	23087.3
8.41395	22373.7
8.51138	21680.9
8.60994	21007.7
8.70964	20354.4
8.81049	19720.6
8.91251	19105.7
9.01571	18509.3
9.12011	17930.8
9.22571	17370
9.33254	16826.5
9.44061	16299.8
9.54993	15788.9
9.66051	15293.7
9.77237	14813.7
9.88553	14348.4
10	13897.6
10.1158	13461.3
10.2329	13039.1
10.3514	12630.2
10.4713	12234.3
10.5925	11851.3
10.7152	11480.7
10.8393	11122
10.9648	10775
11.0917	10439.5
11.2202	10115.1
11.3501	9801.34
11.4815	9497.79
11.6145	9204.18
11.749	8920.32
11.885	8645.95
12.0226	8380.52
12.1619	8124.09
12.3027	7876.17
12.4451	7636.73
12.5892	7405.34
12.735	7181.76
12.8825	6965.52
13.0317	6756.65
13.1826	6554.66
13.3352	6359.56
13.4896	6170.98
13.6458	5988.92
13.8038	5813.14
13.9637	5643.55
14.1254	5479.79
14.2889	5321.67
14.4544	5169.08
14.6218	5021.75
14.7911	4879.54
14.9624	4742.23
15.1356	4609.55
15.3109	4481.35
15.4882	4357.68
15.6675	4238.33
15.8489	4123.13
16.0325	4011.92
16.2181	3904.5
16.4059	3800.78
16.5959	3700.59
16.788	3603.77
16.9824	3510.26
17.1791	3419.89
17.378	3332.44
17.5792	3247.86
17.7828	3166.09
17.9887	3087.1
18.197	3010.68
18.4077	2936.77
18.6209	2865.25
18.8365	2796.05
19.0546	2729.13
19.2752	2664.41
19.4984	2601.79
19.7242	2541.13
19.9526	2482.48
20.1837	2425.67
20.4174	2370.61
20.6538	2317.25
20.893	2265.51
21.1349	2215.46
21.3796	2166.95
21.6272	2119.87
21.8776	2074.21
22.1309	2029.95
22.3872	1987
22.6464	1945.32
22.9087	1904.9
23.174	1865.65
23.4423	1827.56
23.7137	1790.65
23.9883	1754.85
24.2661	1720.19
24.5471	1686.54
24.8313	1653.91
25.1189	1622.29
25.4097	1591.63
25.704	1561.87
26.0016	1533
26.3027	1505.04
26.6073	1477.91
26.9154	1451.6
27.227	1426.1
27.5423	1401.43
27.8612	1377.51
28.1838	1354.29
28.5102	1331.78
28.8403	1309.95
29.1743	1288.81
29.5121	1268.33
29.8538	1248.46
30.1995	1229.24
30.5492	1210.56
30.903	1192.39
31.2608	1174.74
31.6228	1157.62
31.9889	1140.98
32.3594	1124.77
32.7341	1108.98
33.1131	1093.64
33.4965	1078.71
33.8844	1064.14
34.2768	1049.94
34.6737	1036.08
35.0752	1022.52
35.4813	1009.24
35.8922	996.224
36.3078	983.48
36.7282	970.993
37.1535	958.736
37.5837	946.695
38.0189	934.886
38.4592	923.292
38.9045	911.879
39.355	900.649
39.8107	889.582
40.2717	878.682
40.738	867.933
41.2097	857.33
41.6869	846.881
42.1696	836.576
42.6579	826.364
43.1519	816.264
43.6516	806.29
44.157	796.423
44.6684	786.657
45.1856	777.012
45.7088	767.452
46.2381	758.013
46.7735	748.665
47.3151	739.4
47.863	730.219
48.4172	721.119
48.9779	712.103
49.545	703.164
50.1187	694.289
50.6991	685.498
51.2861	676.775
51.88	668.13
52.4808	659.567
53.0884	651.09
53.7032	642.671
54.325	634.327
54.9541	626.031
55.5904	617.803
56.2341	609.636
56.8853	601.54
57.544	593.511
58.2103	585.542
58.8844	577.639
59.5662	569.792
60.256	562
60.9537	554.278
61.6595	546.622
62.3735	539.03
63.0957	531.515
63.8263	524.078
64.5654	516.685
65.3131	509.336
66.0693	502.052
66.8344	494.824
67.6083	487.64
68.3912	480.531
69.1831	473.476
69.9842	466.482
70.7946	459.543
71.6143	452.65
72.4436	445.786
73.2824	438.956
74.131	432.149
74.9894	425.387
75.8578	418.656
76.7361	411.962
77.6247	405.301
78.5236	398.676
79.4328	392.084
80.3526	385.519
81.2831	378.997
82.2243	372.524
83.1764	366.081
84.1395	359.661
85.1138	353.295
86.0994	346.98
87.0964	340.71
88.1049	334.482
89.1251	328.298
90.1571	322.166
91.2011	316.078
92.2571	310.038
93.3254	304.068
94.4061	298.164
95.4993	292.329
96.6051	286.568
97.7237	280.862
98.8553	275.219
100	269.657
101.158	264.171
102.329	258.763
103.514	253.433
104.713	248.183
105.925	243.015
107.152	237.943
108.393	232.956
109.648	228.055
110.918	223.228
112.202	218.482
113.501	213.846
114.815	209.297
116.145	204.817
117.49	200.426
118.85	196.127
120.226	191.911
121.619	187.784
123.027	183.726
124.451	179.746
125.892	175.844
127.35	172.031
128.825	168.294
130.317	164.618
131.826	161.017
133.352	157.506
134.896	154.068
136.458	150.692
138.038	147.378
139.637	144.13
141.254	140.95
142.889	137.837
144.544	134.781
146.218	131.784
147.911	128.844
149.624	125.962
151.356	123.142
153.109	120.364
154.882	117.635
156.675	114.961
158.489	112.348
160.325	109.784
162.181	107.264
164.059	104.787
165.959	102.357
167.88	99.9657
169.824	97.6157
171.791	95.2962
173.78	93.0118
175.792	90.773
177.828	88.5655
179.887	86.3835
181.97	84.2327
184.077	82.1136
186.209	80.0199
188.365	77.9666
190.546	75.949
192.752	73.9565
194.984	71.9932
197.242	70.0733
199.526	68.1944
201.837	66.3435
204.174	64.5295
206.538	62.754
208.93	61.0184
211.349	59.3198
213.796	57.6581
216.272	56.037
218.776	54.4565
221.31	52.9162
223.872	51.4194
226.464	49.9518
229.087	48.5164
231.739	47.127
234.423	45.7753
237.137	44.458
239.883	43.174
242.661	41.9251
245.471	40.7132
248.313	39.5429
251.189	38.4092
254.097	37.3148
257.04	36.2546
260.016	35.2316
263.027	34.2527
266.072	33.3062
269.154	32.3907
272.27	31.5176
275.423	30.6817
278.612	29.8853
281.838	29.1233
285.102	28.3892
288.403	27.6833
291.743	27.0039
295.121	26.3554
298.538	25.7316
301.995	25.1339
305.492	24.5604
309.029	24.0161
312.608	23.4876
316.228	22.9738
319.889	22.4777
323.594	21.9972
327.341	21.5287
331.131	21.0786
334.965	20.6445
338.844	20.2283
342.768	19.8265
346.737	19.4326
350.752	19.0532
354.813	18.6853
358.922	18.3294
363.078	17.9809
367.282	17.6477
371.535	17.3205
375.837	17.0059
380.189	16.6928
384.592	16.3847
389.045	16.0763
393.55	15.7687
398.107	15.4609
402.717	15.1524
407.38	14.8495
412.098	14.5405
416.869	14.2319
421.697	13.9257
426.579	13.6245
431.519	13.322
436.516	13.0225
441.57	12.7257
446.684	12.431
451.856	12.1278
457.088	11.8407
462.381	11.5601
467.735	11.2746
473.151	10.9951
478.63	10.7252
484.172	10.4601
489.779	10.1899
495.45	9.9367
501.187	9.69279
506.991	9.45098
512.861	9.21659
518.8	8.99585
524.808	8.77732
530.884	8.56798
537.032	8.36733
543.25	8.16094
549.541	7.97032
555.904	7.79549
562.341	7.60745
568.853	7.42407
575.44	7.26399
582.103	7.08997
588.844	6.94065
595.662	6.77556
602.56	6.62162
609.537	6.48302
616.595	6.35597
623.735	6.23452
630.957	6.10937
638.264	5.98715
645.654	5.86949
653.131	5.77457
660.693	5.66896
668.344	5.56232
676.083	5.47242
683.912	5.3753
691.831	5.28341
699.842	5.18722
707.946	5.0852
716.143	4.99874
724.436	4.92066
732.824	4.82992
741.31	4.74867
749.894	4.66586
758.578	4.5776
767.361	4.49338
776.247	4.41451
785.236	4.31627
794.328	4.23719
803.526	4.14961
812.831	4.07649
822.243	3.99241
831.764	3.90607
841.395	3.81279
851.138	3.74507
860.994	3.64756
870.964	3.56052
881.049	3.47756
891.251	3.38766
901.571	3.30124
912.011	3.21857
922.571	3.14686
933.254	3.06482
944.061	2.97077
954.993	2.89356
966.051	2.81936
977.237	2.73348
988.553	2.64923
1000	2.56337

## Sheet: DCO_0.306
1e-05	2.18372e+06
0.01	2.18372e+06
0.0101158	2183631
0.0102329	2.18354e+06
0.0103514	2.18344e+06
0.0104713	2.18335e+06
0.0105925	2183251
0.0107152	2.18315e+06
0.0108393	2.18305e+06
0.0109648	2182948
0.0110917	2.18284e+06
0.0112202	2.18274e+06
0.0113501	2.18263e+06
0.0114815	2.18252e+06
0.0116145	2.18241e+06
0.011749	2.18229e+06
0.011885	2.18218e+06
0.0120226	2.18206e+06
0.0121619	2.18194e+06
0.0123027	2181815
0.0124452	2.18169e+06
0.0125892	2.18157e+06
0.012735	2.18144e+06
0.0128825	2.18131e+06
0.0130317	2.18118e+06
0.0131826	2.18104e+06
0.0133352	2.1809e+06
0.0134896	2180766
0.0136458	2.18063e+06
0.0138038	2.18048e+06
0.0139637	2.18034e+06
0.0141254	2.18019e+06
0.0142889	2.18004e+06
0.0144544	2.17989e+06
0.0146218	2.17974e+06
0.0147911	2.17958e+06
0.0149624	2.17942e+06
0.0151356	2.17926e+06
0.0153109	2179099
0.0154882	2178934
0.0156675	2178767
0.0158489	2.1786e+06
0.0160325	2.17843e+06
0.0162181	2.17825e+06
0.0164059	2.17808e+06
0.0165959	2.1779e+06
0.016788	2.17772e+06
0.0169824	2.17754e+06
0.0171791	2.17735e+06
0.017378	2177167
0.0175792	2.17698e+06
0.0177828	2.17679e+06
0.0179887	2.1766e+06
0.018197	2.1764e+06
0.0184077	2.1762e+06
0.0186209	2.176e+06
0.0188365	2.1758e+06
0.0190546	2175601
0.0192753	2.1754e+06
0.0194985	2.17519e+06
0.0197242	2.17498e+06
0.0199526	2.17477e+06
0.0201837	2.17455e+06
0.0204174	2.17434e+06
0.0206538	2.17412e+06
0.020893	2.1739e+06
0.0211349	2.17368e+06
0.0213796	2.17345e+06
0.0216272	2.17322e+06
0.0218776	2.173e+06
0.0221309	2.17276e+06
0.0223872	2.17253e+06
0.0226464	2.17229e+06
0.0229087	2.17205e+06
0.0231739	2.17181e+06
0.0234423	2.17157e+06
0.0237137	2.17133e+06
0.0239883	2.17108e+06
0.0242661	2.17083e+06
0.0245471	2.17058e+06
0.0248313	2.17032e+06
0.0251189	2170066
0.0254097	2.16981e+06
0.025704	2.16955e+06
0.0260016	2.16929e+06
0.0263027	2.16902e+06
0.0266072	2.16875e+06
0.0269154	2168485
0.027227	2.16821e+06
0.0275423	2.16794e+06
0.0278612	2.16767e+06
0.0281838	2.16739e+06
0.0285102	2.16711e+06
0.0288403	2.16683e+06
0.0291743	2166550
0.0295121	2166266
0.0298538	2.16598e+06
0.0301995	2.16569e+06
0.0305492	2.1654e+06
0.0309029	2.16511e+06
0.0312608	2.16482e+06
0.0316228	2.16453e+06
0.031989	2.16423e+06
0.0323594	2.16394e+06
0.0327341	2.16364e+06
0.0331131	2.16334e+06
0.0334965	2.16304e+06
0.0338844	2.16273e+06
0.0342768	2.16243e+06
0.0346737	2.16213e+06
0.0350752	2.16182e+06
0.0354813	2.16151e+06
0.0358922	2.1612e+06
0.0363078	2.16089e+06
0.0367282	2.16058e+06
0.0371535	2.16027e+06
0.0375837	2.15996e+06
0.0380189	2.15964e+06
0.0384592	2.15933e+06
0.0389045	2.15901e+06
0.039355	2.15869e+06
0.0398107	2.15838e+06
0.0402717	2.15806e+06
0.040738	2.15774e+06
0.0412098	2157419
0.0416869	2157098
0.0421697	2.15678e+06
0.042658	2.15645e+06
0.0431519	2.15613e+06
0.0436516	2.15581e+06
0.044157	2155484
0.0446684	2.15516e+06
0.0451856	2.15483e+06
0.0457088	2.15451e+06
0.0462381	2154181
0.0467735	2.15385e+06
0.0473151	2.15353e+06
0.047863	2.1532e+06
0.0484172	2152868
0.0489779	2.15254e+06
0.049545	2.15221e+06
0.0501187	2.15188e+06
0.0506991	2.15155e+06
0.0512861	2.15122e+06
0.05188	2.15088e+06
0.0524807	2150552
0.0530884	2.15022e+06
0.0537032	2.14989e+06
0.054325	2.14955e+06
0.0549541	2.14922e+06
0.0555904	2.14889e+06
0.0562341	2.14856e+06
0.0568853	2.14822e+06
0.057544	2.14789e+06
0.0582103	2.14756e+06
0.0588844	2.14723e+06
0.0595662	2.14689e+06
0.060256	2.14656e+06
0.0609537	2.14623e+06
0.0616595	2145899
0.0623735	2.14557e+06
0.0630957	2.14524e+06
0.0638264	2.14491e+06
0.0645654	2.14458e+06
0.0653131	2.14425e+06
0.0660693	2.14392e+06
0.0668344	2.14359e+06
0.0676083	2.14326e+06
0.0683912	2.14293e+06
0.0691831	2.1426e+06
0.0699842	2.14228e+06
0.0707946	2.14195e+06
0.0716143	2.14162e+06
0.0724436	2.1413e+06
0.0732824	2.14097e+06
0.074131	2.14065e+06
0.0749894	2.14032e+06
0.0758578	2.14e+06
0.0767362	2.13967e+06
0.0776247	2139351
0.0785236	2.13903e+06
0.0794328	2.13871e+06
0.0803526	2.13839e+06
0.081283	2.13807e+06
0.0822243	2.13775e+06
0.0831764	2.13743e+06
0.0841395	2.13711e+06
0.0851138	2.13679e+06
0.0860994	2.13648e+06
0.0870964	2.13616e+06
0.0881049	2.13584e+06
0.0891251	2.13553e+06
0.0901571	2.13521e+06
0.0912011	2.1349e+06
0.0922571	2.13459e+06
0.0933254	2.13428e+06
0.0944061	2133965
0.0954993	2.13365e+06
0.0966051	2.13334e+06
0.0977237	2133035
0.0988553	2.13273e+06
0.1	2.13242e+06
0.101158	2.13211e+06
0.102329	2.1318e+06
0.103514	2.1315e+06
0.104713	2.13119e+06
0.105925	2.13089e+06
0.107152	2.13058e+06
0.108393	2.13028e+06
0.109648	2.12997e+06
0.110918	2.12967e+06
0.112202	2.12937e+06
0.113501	2.12906e+06
0.114815	2.12876e+06
0.116145	2.12846e+06
0.11749	2128152
0.11885	2.12785e+06
0.120226	2.12755e+06
0.121619	2.12724e+06
0.123027	2.12694e+06
0.124452	2.12664e+06
0.125892	2.12633e+06
0.12735	2.12603e+06
0.128825	2.12572e+06
0.130317	2.12542e+06
0.131826	2.12511e+06
0.133352	2.1248e+06
0.134896	2.1245e+06
0.136458	2.12419e+06
0.138038	2.12388e+06
0.139637	2123568
0.141254	2.12326e+06
0.142889	2.12294e+06
0.144544	2.12263e+06
0.146218	2.12232e+06
0.147911	2.122e+06
0.149624	2.12168e+06
0.151356	2.12135e+06
0.153109	2.12103e+06
0.154882	2.1207e+06
0.156675	2.12038e+06
0.158489	2.12004e+06
0.160325	2.11971e+06
0.162181	2.11937e+06
0.164059	2119031
0.165959	2.11869e+06
0.16788	2.11834e+06
0.169824	2.11798e+06
0.171791	2.11762e+06
0.17378	2.11726e+06
0.175792	2.11689e+06
0.177828	2.11652e+06
0.179887	2.11614e+06
0.18197	2.11576e+06
0.184077	2.11536e+06
0.186209	2.11497e+06
0.188365	2.11457e+06
0.190546	2.11415e+06
0.192752	2.11374e+06
0.194985	2.11331e+06
0.197242	2112865
0.199526	2.11241e+06
0.201837	2.11195e+06
0.204174	2111485
0.206538	2.11101e+06
0.20893	2.11052e+06
0.211349	2.11001e+06
0.213796	2.10949e+06
0.216272	2.10896e+06
0.218776	2.10841e+06
0.221309	2107848
0.223872	2.10726e+06
0.226464	2.10666e+06
0.229087	2.10603e+06
0.231739	2105381
0.234423	2.10472e+06
0.237137	2.10403e+06
0.239883	2103319
0.242661	2.10258e+06
0.245471	2.10181e+06
0.248313	2.10102e+06
0.251189	2100200
0.254097	2.09935e+06
0.25704	2.09846e+06
0.260016	2.09754e+06
0.263027	2.09657e+06
0.266072	2.09558e+06
0.269153	2094551
0.27227	2.09349e+06
0.275423	2.09238e+06
0.278612	2.09123e+06
0.281838	2.09002e+06
0.285102	2.08878e+06
0.288403	2.0875e+06
0.291743	2.08616e+06
0.295121	2.08476e+06
0.298538	2.08331e+06
0.301995	2.0818e+06
0.305492	2.08023e+06
0.30903	2.0786e+06
0.312608	2.07692e+06
0.316228	2.07517e+06
0.319889	2.07334e+06
0.323594	2.07144e+06
0.327341	2.06948e+06
0.331131	2.06744e+06
0.334965	2.06533e+06
0.338844	2063134
0.342768	2.06086e+06
0.346737	2.05849e+06
0.350752	2.05603e+06
0.354813	2.05349e+06
0.358922	2.05086e+06
0.363078	2048133
0.367282	2.04529e+06
0.371535	2.04235e+06
0.375837	2.03931e+06
0.380189	2.03618e+06
0.384592	2.03294e+06
0.389045	2029585
0.39355	2.02612e+06
0.398107	2.02254e+06
0.402717	2.01884e+06
0.40738	2.01504e+06
0.412098	2011100
0.416869	2007051
0.421696	2.00286e+06
0.42658	1.99852e+06
0.431519	1.99406e+06
0.436516	1.98949e+06
0.44157	1.98479e+06
0.446684	1.97996e+06
0.451856	1.97499e+06
0.457088	1.96989e+06
0.462381	1.96466e+06
0.467735	1.9593e+06
0.473151	1.95379e+06
0.47863	1.94814e+06
0.484172	1.94234e+06
0.489779	1.93638e+06
0.49545	1.93029e+06
0.501187	1.92407e+06
0.506991	1.91771e+06
0.512861	1.9112e+06
0.5188	1.90455e+06
0.524807	1.89777e+06
0.530884	1.89084e+06
0.537032	1.88377e+06
0.54325	1.87655e+06
0.549541	1.86918e+06
0.555904	1.86165e+06
0.562341	1.85395e+06
0.568853	1.8461e+06
0.57544	1.83812e+06
0.582103	1.83e+06
0.588844	1821719
0.595662	1.81329e+06
0.60256	1.80473e+06
0.609537	1.79601e+06
0.616595	1.78715e+06
0.623735	1.77814e+06
0.630957	1.76896e+06
0.638263	1.75963e+06
0.645654	1.75013e+06
0.653131	1.74046e+06
0.660693	1.73066e+06
0.668344	1.72071e+06
0.676083	1.71061e+06
0.683912	1.70036e+06
0.691831	1689969
0.699842	1.67943e+06
0.707946	1668766
0.716143	1.65796e+06
0.724436	1.64698e+06
0.732824	1.63587e+06
0.74131	1.62457e+06
0.749894	1.61314e+06
0.758578	1.60157e+06
0.767362	1.58985e+06
0.776247	1.57798e+06
0.785236	1.56598e+06
0.794328	1.55385e+06
0.803526	1.54158e+06
0.812831	1.5292e+06
0.822243	1.51669e+06
0.831764	1.50405e+06
0.841395	1.49126e+06
0.851138	1.47833e+06
0.860994	1.46529e+06
0.870964	1.45212e+06
0.881049	1.43884e+06
0.891251	1.42543e+06
0.901571	1.41191e+06
0.912011	1.39829e+06
0.922571	1.38456e+06
0.933254	1.37076e+06
0.944061	1.35687e+06
0.954993	1.34289e+06
0.966051	1.32881e+06
0.977237	1.31463e+06
0.988553	1.30038e+06
1	1286069
1.01158	1.27168e+06
1.02329	1.25722e+06
1.03514	1.2427e+06
1.04713	1.22814e+06
1.05925	1.21353e+06
1.07152	1.1989e+06
1.08393	1.18426e+06
1.09648	1.16959e+06
1.10918	1.1549e+06
1.12202	1.14016e+06
1.13501	1.12543e+06
1.14815	1.1107e+06
1.16145	1.09597e+06
1.1749	1.08123e+06
1.1885	1.0665e+06
1.20226	1.05181e+06
1.21619	1.03713e+06
1.23027	1.02251e+06
1.24452	1.00794e+06
1.25893	993409
1.2735	978912
1.28825	964458
1.30317	950071
1.31826	935759
1.33352	921512
1.34896	907321
1.36458	893213
1.38038	879185
1.39637	865247
1.41254	851397
1.42889	837661
1.44544	824025
1.46218	810484
1.47911	797046
1.49624	783717
1.51356	770512
1.53109	757428
1.54882	744456
1.56675	731608
1.58489	718881
1.60325	706288
1.62181	693815
1.64059	681490
1.65959	669296
1.6788	657236
1.69824	645312
1.71791	633519
1.7378	621871
1.75792	610369
1.77828	599007
1.79887	587788
1.8197	576708
1.84077	565781
1.86209	554988
1.88365	544348
1.90546	533857
1.92752	523503
1.94985	513291
1.97242	503224
1.99526	493307
2.01837	483539
2.04174	473911
2.06538	464428
2.0893	455085
2.11349	445889
2.13796	436824
2.16272	427903
2.18776	419127
2.2131	410490
2.23872	401992
2.26464	393629
2.29087	385408
2.31739	377328
2.34423	369385
2.37137	361571
2.39883	353890
2.42661	346344
2.45471	338919
2.48313	331626
2.51189	324463
2.54097	317427
2.5704	310516
2.60016	303721
2.63027	297053
2.66072	290506
2.69154	284079
2.7227	277766
2.75423	271572
2.78612	265494
2.81838	259524
2.85102	253668
2.88403	247921
2.91743	242282
2.95121	236748
2.98538	231314
3.01995	225985
3.05492	220759
3.09029	215632
3.12608	210603
3.16228	205669
3.19889	200833
3.23594	196088
3.27341	191436
3.31131	186877
3.34965	182408
3.38844	178026
3.42768	173729
3.46737	169522
3.50752	165401
3.54813	161363
3.58922	157405
3.63078	153529
3.67282	149734
3.71535	146016
3.75837	142376
3.80189	138814
3.84592	135328
3.89045	131915
3.9355	128574
3.98107	125306
4.02717	122109
4.0738	118982
4.12097	115922
4.16869	112930
4.21697	110003
4.26579	107142
4.31519	104344
4.36516	101611
4.4157	98940.1
4.46684	96329.8
4.51856	93778.1
4.57088	91284.7
4.62381	88849.9
4.67735	86471.3
4.73151	84148
4.7863	81880.2
4.84172	79665.7
4.89779	77504.8
4.9545	75395.2
5.01187	73337
5.06991	71327.7
5.12861	69365.8
5.188	67450.8
5.24808	65582.5
5.30884	63760.4
5.37032	61983.2
5.4325	60249
5.49541	58557.4
5.55904	56906.9
5.62341	55298.1
5.68853	53727.8
5.7544	52198
5.82103	50707
5.88844	49253.9
5.95662	47838.2
6.0256	46459
6.09537	45115.8
6.16595	43808
6.23735	42534.5
6.30957	41294
6.38263	40086.6
6.45654	38911.3
6.53131	37766.8
6.60693	36653.4
6.68344	35570.4
6.76083	34517
6.83912	33492.4
6.91831	32495.1
6.99842	31525.2
7.07946	30582.2
7.16143	29665.3
7.24436	28773.4
7.32824	27906.7
7.4131	27064.4
7.49894	26245.4
7.58578	25449.7
7.67361	24676.5
7.76247	23924.8
7.85236	23194
7.94328	22483.8
8.03526	21794.7
8.1283	21125.1
8.22243	20474.6
8.31764	19843
8.41395	19229.7
8.51138	18634.2
8.60994	18055.7
8.70964	17494.1
8.81049	16949.4
8.91251	16420.9
9.01571	15908.3
9.12011	15411.1
9.22571	14929.1
9.33254	14462
9.44061	14009.3
9.54993	13570.2
9.66051	13144.6
9.77237	12732
9.88553	12332.1
10	11944.7
10.1158	11569.7
10.2329	11206.8
10.3514	10855.4
10.4713	10515.1
10.5925	10185.9
10.7152	9867.43
10.8393	9559.1
10.9648	9260.85
11.0917	8972.54
11.2202	8693.66
11.3501	8424.03
11.4815	8163.13
11.6145	7910.78
11.749	7666.81
11.885	7431
12.0226	7202.86
12.1619	6982.47
12.3027	6769.39
12.4451	6563.6
12.5892	6364.72
12.735	6172.56
12.8825	5986.71
13.0317	5807.19
13.1826	5633.58
13.3352	5465.9
13.4896	5303.81
13.6458	5147.34
13.8038	4996.26
13.9637	4850.5
14.1254	4709.75
14.2889	4573.85
14.4544	4442.71
14.6218	4316.08
14.7911	4193.85
14.9624	4075.84
15.1356	3961.8
15.3109	3851.62
15.4882	3745.33
15.6675	3642.75
15.8489	3543.74
16.0325	3448.15
16.2181	3355.83
16.4059	3266.68
16.5959	3180.57
16.788	3097.36
16.9824	3016.99
17.1791	2939.32
17.378	2864.15
17.5792	2791.46
17.7828	2721.18
17.9887	2653.29
18.197	2587.61
18.4077	2524.08
18.6209	2462.62
18.8365	2403.14
19.0546	2345.63
19.2752	2290
19.4984	2236.18
19.7242	2184.04
19.9526	2133.64
20.1837	2084.81
20.4174	2037.48
20.6538	1991.63
20.893	1947.16
21.1349	1904.14
21.3796	1862.44
21.6272	1821.98
21.8776	1782.73
22.1309	1744.7
22.3872	1707.78
22.6464	1671.96
22.9087	1637.22
23.174	1603.48
23.4423	1570.75
23.7137	1539.03
23.9883	1508.25
24.2661	1478.46
24.5471	1449.54
24.8313	1421.5
25.1189	1394.32
25.4097	1367.97
25.704	1342.39
26.0016	1317.58
26.3027	1293.55
26.6073	1270.23
26.9154	1247.61
27.227	1225.7
27.5423	1204.5
27.8612	1183.94
28.1838	1163.98
28.5102	1144.64
28.8403	1125.87
29.1743	1107.7
29.5121	1090.1
29.8538	1073.03
30.1995	1056.5
30.5492	1040.45
30.903	1024.83
31.2608	1009.66
31.6228	994.95
31.9889	980.649
32.3594	966.716
32.7341	953.146
33.1131	939.957
33.4965	927.123
33.8844	914.605
34.2768	902.398
34.6737	890.488
35.0752	878.831
35.4813	867.423
35.8922	856.232
36.3078	845.279
36.7282	834.546
37.1535	824.012
37.5837	813.662
38.0189	803.513
38.4592	793.548
38.9045	783.739
39.355	774.088
39.8107	764.575
40.2717	755.207
40.738	745.968
41.2097	736.856
41.6869	727.875
42.1696	719.018
42.6579	710.241
43.1519	701.56
43.6516	692.988
44.157	684.508
44.6684	676.114
45.1856	667.824
45.7088	659.608
46.2381	651.495
46.7735	643.46
47.3151	635.497
47.863	627.607
48.4172	619.785
48.9779	612.036
49.545	604.354
50.1187	596.726
50.6991	589.17
51.2861	581.673
51.88	574.242
52.4808	566.882
53.0884	559.597
53.7032	552.361
54.325	545.189
54.9541	538.059
55.5904	530.987
56.2341	523.968
56.8853	517.01
57.544	510.109
58.2103	503.26
58.8844	496.468
59.5662	489.723
60.256	483.026
60.9537	476.389
61.6595	469.809
62.3735	463.284
63.0957	456.825
63.8263	450.433
64.5654	444.079
65.3131	437.762
66.0693	431.503
66.8344	425.29
67.6083	419.116
68.3912	413.005
69.1831	406.942
69.9842	400.931
70.7946	394.967
71.6143	389.042
72.4436	383.143
73.2824	377.273
74.131	371.422
74.9894	365.611
75.8578	359.825
76.7361	354.072
77.6247	348.347
78.5236	342.653
79.4328	336.988
80.3526	331.345
81.2831	325.739
82.2243	320.176
83.1764	314.638
84.1395	309.12
85.1138	303.649
86.0994	298.222
87.0964	292.832
88.1049	287.48
89.1251	282.165
90.1571	276.894
91.2011	271.662
92.2571	266.471
93.3254	261.339
94.4061	256.265
95.4993	251.25
96.6051	246.299
97.7237	241.394
98.8553	236.545
100	231.764
101.158	227.049
102.329	222.401
103.514	217.82
104.713	213.307
105.925	208.866
107.152	204.507
108.393	200.22
109.648	196.008
110.918	191.86
112.202	187.78
113.501	183.796
114.815	179.886
116.145	176.035
117.49	172.261
118.85	168.566
120.226	164.943
121.619	161.396
123.027	157.909
124.451	154.487
125.892	151.134
127.35	147.857
128.825	144.645
130.317	141.486
131.826	138.39
133.352	135.373
134.896	132.418
136.458	129.516
138.038	126.668
139.637	123.877
141.254	121.143
142.889	118.468
144.544	115.842
146.218	113.265
147.911	110.739
149.624	108.262
151.356	105.838
153.109	103.45
154.882	101.105
156.675	98.8066
158.489	96.5605
160.325	94.3566
162.181	92.1906
164.059	90.0619
165.959	87.9731
167.88	85.9183
169.824	83.8985
171.791	81.9049
173.78	79.9415
175.792	78.0173
177.828	76.12
179.887	74.2447
181.97	72.3961
184.077	70.5748
186.209	68.7753
188.365	67.0105
190.546	65.2764
192.752	63.5639
194.984	61.8765
197.242	60.2264
199.526	58.6115
201.837	57.0207
204.174	55.4617
206.538	53.9357
208.93	52.4439
211.349	50.984
213.796	49.5558
216.272	48.1625
218.776	46.8041
221.31	45.4803
223.872	44.1938
226.464	42.9324
229.087	41.6987
231.739	40.5046
234.423	39.3428
237.137	38.2107
239.883	37.107
242.661	36.0336
245.471	34.9921
248.313	33.9862
251.189	33.0118
254.097	32.0712
257.04	31.16
260.016	30.2808
263.027	29.4394
266.072	28.6259
269.154	27.8391
272.27	27.0886
275.423	26.3702
278.612	25.6858
281.838	25.0308
285.102	24.3999
288.403	23.7932
291.743	23.2092
295.121	22.6518
298.538	22.1158
301.995	21.602
305.492	21.1091
309.029	20.6413
312.608	20.1871
316.228	19.7455
319.889	19.3191
323.594	18.9061
327.341	18.5034
331.131	18.1166
334.965	17.7435
338.844	17.3858
342.768	17.0404
346.737	16.7019
350.752	16.3758
354.813	16.0596
358.922	15.7537
363.078	15.4542
367.282	15.1678
371.535	14.8866
375.837	14.6162
380.189	14.3471
384.592	14.0823
389.045	13.8172
393.55	13.5529
398.107	13.2883
402.717	13.0231
407.38	12.7628
412.098	12.4973
416.869	12.232
421.697	11.9688
426.579	11.7099
431.519	11.4499
436.516	11.1925
441.57	10.9374
446.684	10.6841
451.856	10.4236
457.088	10.1768
462.381	9.93567
467.735	9.69026
473.151	9.45003
478.63	9.21802
484.172	8.9902
489.779	8.75796
495.45	8.54037
501.187	8.33074
506.991	8.12291
512.861	7.92144
518.8	7.73173
524.808	7.54391
530.884	7.36398
537.032	7.19153
543.25	7.01414
549.541	6.85031
555.904	6.70004
562.341	6.53843
568.853	6.38082
575.44	6.24324
582.103	6.09367
588.844	5.96533
595.662	5.82343
602.56	5.69113
609.537	5.57201
616.595	5.46281
623.735	5.35843
630.957	5.25087
638.264	5.14582
645.654	5.04469
653.131	4.96311
660.693	4.87234
668.344	4.78069
676.083	4.70342
683.912	4.61994
691.831	4.54097
699.842	4.4583
707.946	4.37061
716.143	4.2963
724.436	4.22919
732.824	4.15121
741.31	4.08137
749.894	4.0102
758.578	3.93435
767.361	3.86196
776.247	3.79417
785.236	3.70973
794.328	3.64177
803.526	3.5665
812.831	3.50365
822.243	3.43138
831.764	3.35718
841.395	3.27701
851.138	3.2188
860.994	3.13499
870.964	3.06019
881.049	2.98888
891.251	2.91161
901.571	2.83734
912.011	2.76628
922.571	2.70466
933.254	2.63414
944.061	2.55331
954.993	2.48695
966.051	2.42317
977.237	2.34937
988.553	2.27695
1000	2.20316
