# Supplementary material for: Recent collisional history of (65803) Didymos
Source: Nat Commun. 2024 May 3;15:3714. doi: 10.1038/s41467-024-48094-7 (PMC11068898; doi:10.1038/s41467-024-48094-7)
Supplement: Supplementary file 2 — Source Data [file 41467_2024_48094_MOESM2_ESM.zip › source_data/fig_2.xlsx]

## Sheet: _
0.02	0
0.06	0
0.1	0
0.14	0
0.18	0
0.22	0
0.26	0
0.3	0
0.34	0
0.38	0
0.42	0
0.46	0
0.5	0
0.54	0
0.58	0
0.62	0
0.66	0
0.7	0
0.74	0
0.78	0
0.82	0
0.86	0
0.9	0
0.94	0
0.98	0
1.02	0
1.06	0
1.1	0
1.14	0
1.18	0
1.22	0
1.26	0
1.3	0
1.34	0
1.38	0
1.42	0
1.46	0
1.5	0
1.54	0
1.58	0
1.62	7.89804e-07
1.66	1.23703e-06
1.7	1.46718e-06
1.74	8.67532e-07
1.78	1.66811e-06
1.82	9.91236e-07
1.86	1.16034e-06
1.9	1.23832e-06
1.94	1.0171e-06
1.98	1.38348e-06
2.02	1.34359e-06
2.06	1.06855e-06
2.1	1.22117e-06
2.14	1.33984e-06
2.18	2.4056e-06
2.22	4.36476e-06
2.26	3.80278e-06
2.3	4.24507e-06
2.34	4.06258e-06
2.38	4.70991e-06
2.42	5.33689e-06
2.46	5.48028e-06
2.5	5.26037e-06
2.54	6.64522e-06
2.58	6.41251e-06
2.62	6.94487e-06
2.66	9.1321e-06
2.7	1.25345e-05
2.74	1.22318e-05
2.78	1.20017e-05
2.82	1.52177e-05
2.86	1.63326e-05
2.9	1.74382e-05
2.94	1.66674e-05
2.98	1.78601e-05
3.02	1.80172e-05
3.06	1.85802e-05
3.1	2.6619e-05
3.14	2.6527e-05
3.18	4.29362e-05
3.22	3.99383e-05
3.26	3.7017e-05
3.3	4.10128e-05
3.34	5.6388e-05
3.38	7.86592e-05
3.42	0.000251322
3.46	0.000239548
3.5	0.000432502
3.54	0.000676108
3.58	0.00149985
3.62	0.00280992
3.66	0.00448774
3.7	0.0064569
3.74	0.00813034
3.78	0.011008
3.82	0.0139135
3.86	0.0171389
3.9	0.0212267
3.94	0.0236754
3.98	0.0278147
4.02	0.0317866
4.06	0.035674
4.1	0.0410305
4.14	0.046416
4.18	0.0519008
4.22	0.0564336
4.26	0.061552
4.3	0.0673223
4.34	0.0741281
4.38	0.0778627
4.42	0.083689
4.46	0.0904105
4.5	0.0977731
4.54	0.101684
4.58	0.108266
4.62	0.113964
4.66	0.120588
4.7	0.127728
4.74	0.13743
4.78	0.143065
4.82	0.151036
4.86	0.154549
4.9	0.159741
4.94	0.163533
4.98	0.162955
5.02	0.164198
5.06	0.16551
5.1	0.169607
5.14	0.170086
5.18	0.176065
5.22	0.180464
5.26	0.183734
5.3	0.189239
5.34	0.193421
5.38	0.195843
5.42	0.200352
5.46	0.20339
5.5	0.206187
5.54	0.207162
5.58	0.207632
5.62	0.208731
5.66	0.208955
5.7	0.208772
5.74	0.211286
5.78	0.207564
5.82	0.205148
5.86	0.205922
5.9	0.205874
5.94	0.202852
5.98	0.201961
6.02	0.20188
6.06	0.203781
6.1	0.197861
6.14	0.20046
6.18	0.19881
6.22	0.201211
6.26	0.197237
6.3	0.196346
6.34	0.196256
6.38	0.1969
6.42	0.196117
6.46	0.197294
6.5	0.197926
6.54	0.197013
6.58	0.198236
6.62	0.196925
6.66	0.201472
6.7	0.195876
6.74	0.197258
6.78	0.196218
6.82	0.199767
6.86	0.197674
6.9	0.193314
6.94	0.193836
6.98	0.190966
7.02	0.191104
7.06	0.189812
7.1	0.188312
7.14	0.187023
7.18	0.188666
7.22	0.186848
7.26	0.186381
7.3	0.186837
7.34	0.184617
7.38	0.183626
7.42	0.18177
7.46	0.179791
7.5	0.177415
7.54	0.180134
7.58	0.178189
7.62	0.17821
7.66	0.175176
7.7	0.173206
7.74	0.171375
7.78	0.17011
7.82	0.167284
7.86	0.164528
7.9	0.164818
7.94	0.166557
7.98	0.161747
8.02	0.158633
8.06	0.155923
8.1	0.150844
8.14	0.153304
8.18	0.1518
8.22	0.147512
8.26	0.146199
8.3	0.144752
8.34	0.142448
8.38	0.138519
8.42	0.13827
8.46	0.137448
8.5	0.133892
8.54	0.133945
8.58	0.131274
8.62	0.127019
8.66	0.12579
8.7	0.126621
8.74	0.121669
8.78	0.120563
8.82	0.120475
8.86	0.116435
8.9	0.116232
8.94	0.113866
8.98	0.111059
9.02	0.111033
9.06	0.108515
9.1	0.107597
9.14	0.105033
9.18	0.103963
9.22	0.102224
9.26	0.101653
9.3	0.0980383
9.34	0.0962853
9.38	0.0958162
9.42	0.0926767
9.46	0.0915722
9.5	0.0934861
9.54	0.0887535
9.58	0.0860491
9.62	0.0855828
9.66	0.0842144
9.7	0.0820159
9.74	0.0793435
9.78	0.0777612
9.82	0.0761035
9.86	0.0746908
9.9	0.0717603
9.94	0.071227
9.98	0.0705342
10.02	0.0682384
10.06	0.0665275
10.1	0.0652715
10.14	0.0645391
10.18	0.0626125
10.22	0.0619546
10.26	0.0592732
10.3	0.0579898
10.34	0.0563307
10.38	0.0547753
10.42	0.0530304
10.46	0.0531212
10.5	0.0527118
10.54	0.0498607
10.58	0.0490818
10.62	0.0482985
10.66	0.0459988
10.7	0.0450285
10.74	0.0442648
10.78	0.0432805
10.82	0.0412341
10.86	0.0404064
10.9	0.0395196
10.94	0.037726
10.98	0.0371824
11.02	0.035851
11.06	0.0344486
11.1	0.0335586
11.14	0.0331883
11.18	0.0318537
11.22	0.0309538
11.26	0.02997
11.3	0.0293892
11.34	0.0282394
11.38	0.0270803
11.42	0.0260859
11.46	0.0254263
11.5	0.0240688
11.54	0.023851
11.58	0.023039
11.62	0.0222433
11.66	0.0215411
11.7	0.0208133
11.74	0.0203491
11.78	0.0197061
11.82	0.0189489
11.86	0.0185859
11.9	0.0176672
11.94	0.0173027
11.98	0.0163672
12.02	0.0160498
12.06	0.0154969
12.1	0.0149152
12.14	0.0143196
12.18	0.0136371
12.22	0.01317
12.26	0.0126088
12.3	0.0124627
12.34	0.0116951
12.38	0.0114567
12.42	0.0111983
12.46	0.0106984
12.5	0.0102139
12.54	0.0102393
12.58	0.00951906
12.62	0.00951458
12.66	0.00910301
12.7	0.00884199
12.74	0.00856243
12.78	0.00823847
12.82	0.00788192
12.86	0.0077395
12.9	0.00741805
12.94	0.00723344
12.98	0.00704363
13.02	0.00691165
13.06	0.00665499
13.1	0.00647035
13.14	0.00646727
13.18	0.00625495
13.22	0.00589666
13.26	0.00587101
13.3	0.00562119
13.34	0.00555557
13.38	0.0052512
13.42	0.00506215
13.46	0.00515597
13.5	0.00484493
13.54	0.0048746
13.58	0.0047489
13.62	0.00460473
13.66	0.00446193
13.7	0.00428647
13.74	0.00418841
13.78	0.00400922
13.82	0.0040366
13.86	0.00377107
13.9	0.00365555
13.94	0.0036204
13.98	0.0034294
14.02	0.00339792
14.06	0.00336455
14.1	0.00334688
14.14	0.00321367
14.18	0.00312086
14.22	0.00306232
14.26	0.00295802
14.3	0.0029044
14.34	0.00289073
14.38	0.00276546
14.42	0.00275435
14.46	0.00262095
14.5	0.00254952
14.54	0.0024839
14.58	0.00236816
14.62	0.00241711
14.66	0.00225327
14.7	0.00225275
14.74	0.00220168
14.78	0.0021653
14.82	0.00211627
14.86	0.00206378
14.9	0.00201126
14.94	0.00196501
14.98	0.00192428
15.02	0.00190009
15.06	0.00185085
15.1	0.00179449
15.14	0.00172445
15.18	0.00172363
15.22	0.00170105
15.26	0.00160272
15.3	0.00154721
15.34	0.00157636
15.38	0.0015465
15.42	0.00152592
15.46	0.00142374
15.5	0.00141327
15.54	0.00135142
15.58	0.00133071
15.62	0.00129618
15.66	0.00123096
15.7	0.00127591
15.74	0.0012146
15.78	0.00124817
15.82	0.00117784
15.86	0.00109158
15.9	0.00106676
15.94	0.00104133
15.98	0.00102486
16.02	0.000993877
16.06	0.000983924
16.1	0.00100342
16.14	0.000908138
16.18	0.000928178
16.22	0.000921554
16.26	0.000880286
16.3	0.000877991
16.34	0.000822703
16.38	0.000837102
16.42	0.000855411
16.46	0.000815404
16.5	0.000770064
16.54	0.000782397
16.58	0.000746175
16.62	0.000736552
16.66	0.000707643
16.7	0.000697839
16.74	0.000696761
16.78	0.000694198
16.82	0.000650459
16.86	0.000649707
16.9	0.000622069
16.94	0.000597402
16.98	0.000592323
17.02	0.000553818
17.06	0.00058153
17.1	0.000555003
17.14	0.000550943
17.18	0.000539703
17.22	0.000532826
17.26	0.000503114
17.3	0.000505263
17.34	0.000489493
17.38	0.000468157
17.42	0.000461722
17.46	0.000489553
17.5	0.000438464
17.54	0.000470587
17.58	0.000434247
17.62	0.000431687
17.66	0.00044901
17.7	0.000433943
17.74	0.000425949
17.78	0.000418444
17.82	0.000431059
17.86	0.00045463
17.9	0.000390313
17.94	0.00039969
17.98	0.000393009
18.02	0.000397715
18.06	0.000363754
18.1	0.000349868
18.14	0.000346305
18.18	0.000330901
18.22	0.000348873
18.26	0.00031809
18.3	0.000326792
18.34	0.00032152
18.38	0.000309678
18.42	0.000295133
18.46	0.000306066
18.5	0.000289684
18.54	0.000314806
18.58	0.000295503
18.62	0.000282374
18.66	0.000265214
18.7	0.000274872
18.74	0.000276622
18.78	0.000278782
18.82	0.00028346
18.86	0.000274412
18.9	0.000275852
18.94	0.000257809
18.98	0.000274111
19.02	0.000262427
19.06	0.000249817
19.1	0.000254142
19.14	0.000243393
19.18	0.000253078
19.22	0.00024739
19.26	0.000237727
19.3	0.000262079
19.34	0.00022906
19.38	0.000240079
19.42	0.000246012
19.46	0.00022096
19.5	0.000228609
19.54	0.000235274
19.58	0.000213182
19.62	0.000208519
19.66	0.000231155
19.7	0.000193602
19.74	0.000212343
19.78	0.000205936
19.82	0.00018705
19.86	0.000195634
19.9	0.000202053
19.94	0.000208226
19.98	0.000196671
20.02	0.000180907
20.06	0.000172632
20.1	0.000174761
20.14	0.000163978
20.18	0.000165245
20.22	0.000181238
20.26	0.00016096
20.3	0.000155881
20.34	0.000157321
20.38	0.000163514
20.42	0.000153874
20.46	0.000162963
20.5	0.000155332
20.54	0.000146099
20.58	0.000156521
20.62	0.000151805
20.66	0.000167205
20.7	0.000160358
20.74	0.000140755
20.78	0.000145728
20.82	0.000146317
20.86	0.00013957
20.9	0.000138677
20.94	0.000154965
20.98	0.000154067
21.02	0.000156849
21.06	0.000156431
21.1	0.000160076
21.14	0.000146366
21.18	0.000135979
21.22	0.000133019
21.26	0.000140983
21.3	0.000135388
21.34	0.00012988
21.38	0.000130682
21.42	0.000133541
21.46	0.000149352
21.5	0.000144345
21.54	0.0001381
21.58	0.000139555
21.62	0.000145581
21.66	0.000156836
21.7	0.000160819
21.74	0.000135051
21.78	0.000129374
21.82	0.000119071
21.86	0.000115906
21.9	0.000116494
21.94	0.000116881
21.98	0.000101064
22.02	9.90949e-05
22.06	0.00010849
22.1	0.000109454
22.14	8.94254e-05
22.18	9.7241e-05
22.22	9.27951e-05
22.26	9.89012e-05
22.3	9.75622e-05
22.34	8.31371e-05
22.38	9.13298e-05
22.42	9.09356e-05
22.46	8.23388e-05
22.5	9.89799e-05
22.54	9.05241e-05
22.58	9.46993e-05
22.62	8.40155e-05
22.66	0.00011793
22.7	8.6259e-05
22.74	9.19731e-05
22.78	8.93456e-05
22.82	8.34156e-05
22.86	8.50498e-05
22.9	8.27344e-05
22.94	8.48131e-05
22.98	8.29367e-05
23.02	9.28568e-05
23.06	8.40691e-05
23.1	8.15707e-05
23.14	9.13551e-05
23.18	7.62311e-05
23.22	8.03948e-05
23.26	7.26579e-05
23.3	8.8262e-05
23.34	8.50694e-05
23.38	9.06694e-05
23.42	8.36806e-05
23.46	8.63271e-05
23.5	7.39792e-05
23.54	8.64091e-05
23.58	7.46084e-05
23.62	8.36398e-05
23.66	8.23114e-05
23.7	7.55907e-05
23.74	7.88064e-05
23.78	8.11604e-05
23.82	7.68201e-05
23.86	8.03849e-05
23.9	8.48719e-05
23.94	7.498e-05
23.98	7.80695e-05
24.02	8.05799e-05
24.06	7.74094e-05
24.1	8.37718e-05
24.14	8.27077e-05
24.18	7.83377e-05
24.22	7.74803e-05
24.26	8.59012e-05
24.3	7.6121e-05
24.34	8.29724e-05
24.38	7.86366e-05
24.42	7.89946e-05
24.46	9.46721e-05
24.5	9.58635e-05
24.54	8.89028e-05
24.58	7.33253e-05
24.62	6.28914e-05
24.66	6.65773e-05
24.7	0.000192717
24.74	7.01982e-05
24.78	6.71944e-05
24.82	8.83474e-05
24.86	7.9249e-05
24.9	7.09214e-05
24.94	6.51632e-05
24.98	6.82964e-05
25.02	6.97107e-05
25.06	6.96476e-05
25.1	6.36469e-05
25.14	7.18096e-05
25.18	6.5685e-05
25.22	7.23944e-05
25.26	7.07264e-05
25.3	7.83765e-05
25.34	7.14264e-05
25.38	6.81803e-05
25.42	6.47144e-05
25.46	6.54202e-05
25.5	6.39646e-05
25.54	6.64944e-05
25.58	6.85573e-05
25.62	6.27968e-05
25.66	6.47715e-05
25.7	6.88736e-05
25.74	6.34053e-05
25.78	5.96542e-05
25.82	6.60424e-05
25.86	7.57442e-05
25.9	6.01427e-05
25.94	5.989e-05
25.98	6.31678e-05
26.02	6.3486e-05
26.06	6.35755e-05
26.1	6.43202e-05
26.14	6.14079e-05
26.18	5.90375e-05
26.22	6.28008e-05
26.26	6.00939e-05
26.3	6.29906e-05
26.34	6.07421e-05
26.38	5.38626e-05
26.42	6.92236e-05
26.46	5.7939e-05
26.5	5.89051e-05
26.54	6.01347e-05
26.58	5.89159e-05
26.62	6.07888e-05
26.66	6.50426e-05
26.7	7.1325e-05
26.74	6.21054e-05
26.78	6.13283e-05
26.82	7.27757e-05
26.86	7.12071e-05
26.9	6.29279e-05
26.94	6.10422e-05
26.98	8.42484e-05
27.02	6.59841e-05
27.06	6.39029e-05
27.1	6.1353e-05
27.14	5.94543e-05
27.18	7.71261e-05
27.22	0.00012317
27.26	9.32153e-05
27.3	6.35789e-05
27.34	5.43337e-05
27.38	5.29906e-05
27.42	5.47442e-05
27.46	4.94314e-05
27.5	5.01712e-05
27.54	5.41157e-05
27.58	4.66465e-05
27.62	4.30622e-05
27.66	5.16674e-05
27.7	4.50889e-05
27.74	4.43808e-05
27.78	4.86434e-05
27.82	4.56816e-05
27.86	4.6588e-05
27.9	4.09369e-05
27.94	4.49663e-05
27.98	4.10719e-05
28.02	4.69561e-05
28.06	4.4681e-05
28.1	4.71309e-05
28.14	4.73962e-05
28.18	4.90766e-05
28.22	4.98398e-05
28.26	4.69189e-05
28.3	4.61075e-05
28.34	5.09084e-05
28.38	5.23412e-05
28.42	4.46618e-05
28.46	4.41589e-05
28.5	4.50518e-05
28.54	5.30671e-05
28.58	5.00765e-05
28.62	4.4063e-05
28.66	4.90284e-05
28.7	4.51788e-05
28.74	4.30588e-05
28.78	4.73163e-05
28.82	4.13132e-05
28.86	5.14939e-05
28.9	3.91769e-05
28.94	4.21006e-05
28.98	5.06293e-05
29.02	4.24941e-05
29.06	4.0128e-05
29.1	4.41469e-05
29.14	4.16429e-05
29.18	4.17244e-05
29.22	4.30972e-05
29.26	3.68416e-05
29.3	4.50901e-05
29.34	4.2917e-05
29.38	4.40582e-05
29.42	4.2731e-05
29.46	5.61324e-05
29.5	5.56073e-05
29.54	4.2388e-05
29.58	3.70121e-05
29.62	3.79838e-05
29.66	3.38519e-05
29.7	3.3736e-05
29.74	3.4176e-05
29.78	3.55914e-05
29.82	4.13403e-05
29.86	3.99176e-05
29.9	4.76546e-05
29.94	4.95645e-05
29.98	3.29999e-05
30.02	3.1511e-05
30.06	2.95271e-05
30.1	2.64233e-05
30.14	2.57473e-05
30.18	2.50188e-05
30.22	2.47581e-05
30.26	2.56976e-05
30.3	2.51368e-05
30.34	2.35907e-05
30.38	2.48772e-05
30.42	2.68589e-05
30.46	2.69614e-05
30.5	2.85743e-05
30.54	2.39422e-05
30.58	2.73251e-05
30.62	2.49602e-05
30.66	2.69941e-05
30.7	2.73839e-05
30.74	2.60592e-05
30.78	2.33691e-05
30.82	2.32501e-05
30.86	2.45778e-05
30.9	2.40648e-05
30.94	2.28154e-05
30.98	2.45255e-05
31.02	2.39046e-05
31.06	2.13092e-05
31.1	2.3205e-05
31.14	2.35982e-05
31.18	2.32537e-05
31.22	2.08114e-05
31.26	1.94454e-05
31.3	2.084e-05
31.34	2.1315e-05
31.38	1.99327e-05
31.42	1.96379e-05
31.46	1.8474e-05
31.5	1.94593e-05
31.54	2.20222e-05
31.58	2.12656e-05
31.62	1.98695e-05
31.66	2.07755e-05
31.7	2.07561e-05
31.74	2.23599e-05
31.78	1.9869e-05
31.82	1.87663e-05
31.86	1.97615e-05
31.9	2.60492e-05
31.94	2.07811e-05
31.98	2.30361e-05
32.02	2.2835e-05
32.06	2.54429e-05
32.1	2.36148e-05
32.14	2.38158e-05
32.18	2.31227e-05
32.22	2.33995e-05
32.26	2.44998e-05
32.3	2.51688e-05
32.34	3.04961e-05
32.38	2.62408e-05
32.42	2.65662e-05
32.46	2.76066e-05
32.5	2.24772e-05
32.54	2.07149e-05
32.58	2.10194e-05
32.62	2.21417e-05
32.66	2.26393e-05
32.7	2.30468e-05
32.74	2.47191e-05
32.78	2.22331e-05
32.82	2.47864e-05
32.86	2.60063e-05
32.9	2.35725e-05
32.94	2.5332e-05
32.98	2.43705e-05
33.02	2.41622e-05
33.06	2.54093e-05
33.1	2.47109e-05
33.14	2.14168e-05
33.18	2.30823e-05
33.22	2.0728e-05
33.26	2.03858e-05
33.3	2.02111e-05
33.34	2.1364e-05
33.38	1.9815e-05
33.42	2.0114e-05
33.46	2.16991e-05
33.5	2.04785e-05
33.54	2.24073e-05
33.58	2.0472e-05
33.62	2.08482e-05
33.66	2.24836e-05
33.7	2.14156e-05
33.74	2.23017e-05
33.78	2.29217e-05
33.82	2.04124e-05
33.86	2.33803e-05
33.9	2.17428e-05
33.94	1.84701e-05
33.98	2.12451e-05
34.02	1.97459e-05
34.06	2.39117e-05
34.1	2.01316e-05
34.14	3.09312e-05
34.18	2.35633e-05
34.22	2.07098e-05
34.26	1.93512e-05
34.3	1.7255e-05
34.34	1.85805e-05
34.38	1.74903e-05
34.42	2.09845e-05
34.46	1.85202e-05
34.5	1.94706e-05
34.54	1.68552e-05
34.58	1.76572e-05
34.62	2.23025e-05
34.66	2.0039e-05
34.7	1.77647e-05
34.74	2.16286e-05
34.78	1.85679e-05
34.82	2.1011e-05
34.86	1.72388e-05
34.9	2.09395e-05
34.94	1.94469e-05
34.98	1.95541e-05
35.02	2.20299e-05
35.06	2.0155e-05
35.1	1.76387e-05
35.14	2.15512e-05
35.18	1.73661e-05
35.22	1.69138e-05
35.26	1.81563e-05
35.3	1.61266e-05
35.34	1.70027e-05
35.38	1.5899e-05
35.42	1.68528e-05
35.46	1.61141e-05
35.5	1.72172e-05
35.54	1.71083e-05
35.58	1.6889e-05
35.62	2.0113e-05
35.66	1.99226e-05
35.7	1.93218e-05
35.74	1.84883e-05
35.78	1.76942e-05
35.82	1.7879e-05
35.86	1.78625e-05
35.9	1.69085e-05
35.94	1.97844e-05
35.98	1.81827e-05
36.02	1.99594e-05
36.06	1.79007e-05
36.1	1.89753e-05
36.14	1.76043e-05
36.18	1.63715e-05
36.22	1.59822e-05
36.26	1.46311e-05
36.3	1.77981e-05
36.34	1.59701e-05
36.38	1.50625e-05
36.42	1.48919e-05
36.46	1.36696e-05
36.5	1.57576e-05
36.54	1.54998e-05
36.58	1.71206e-05
36.62	1.4285e-05
36.66	1.42205e-05
36.7	1.35713e-05
36.74	1.45696e-05
36.78	1.6449e-05
36.82	1.40842e-05
36.86	1.27364e-05
36.9	1.35907e-05
36.94	1.2824e-05
36.98	1.15202e-05
37.02	1.23981e-05
37.06	1.12763e-05
37.1	1.26686e-05
37.14	1.33579e-05
37.18	1.16857e-05
37.22	1.29199e-05
37.26	1.17011e-05
37.3	1.02247e-05
37.34	1.02432e-05
37.38	9.44802e-06
37.42	1.11155e-05
37.46	1.17487e-05
37.5	1.07717e-05
37.54	1.10321e-05
37.58	1.13606e-05
37.62	9.86585e-06
37.66	1.20958e-05
37.7	1.02492e-05
37.74	1.00256e-05
37.78	8.24538e-06
37.82	1.01032e-05
37.86	1.02082e-05
37.9	9.13861e-06
37.94	9.33529e-06
37.98	9.08673e-06
38.02	7.9697e-06
38.06	9.58317e-06
38.1	6.28201e-06
38.14	6.78957e-06
38.18	7.13576e-06
38.22	6.98892e-06
38.26	5.43877e-06
38.3	5.93396e-06
38.34	7.10063e-06
38.38	6.82423e-06
38.42	5.90766e-06
38.46	4.76192e-06
38.5	5.60858e-06
38.54	5.66969e-06
38.58	6.76977e-06
38.62	5.84105e-06
38.66	6.44452e-06
38.7	7.25223e-06
38.74	6.24793e-06
38.78	7.46164e-06
38.82	8.03597e-06
38.86	6.01745e-06
38.9	7.61782e-06
38.94	5.76079e-06
38.98	6.37752e-06
39.02	7.58659e-06
39.06	6.43101e-06
39.1	7.79574e-06
39.14	7.05011e-06
39.18	7.23912e-06
39.22	7.27792e-06
39.26	8.56279e-06
39.3	7.75983e-06
39.34	6.90899e-06
39.38	6.11739e-06
39.42	5.12758e-06
39.46	5.12431e-06
39.5	5.44381e-06
39.54	4.53961e-06
39.58	4.21402e-06
39.62	4.69621e-06
39.66	3.93272e-06
39.7	3.48917e-06
39.74	2.28052e-06
39.78	2.84182e-06
39.82	2.41619e-06
39.86	2.4723e-06
39.9	2.46911e-06
39.94	1.75262e-06
39.98	1.34891e-06
