# Supplementary material for: Recent collisional history of (65803) Didymos
Source: Nat Commun. 2024 May 3;15:3714. doi: 10.1038/s41467-024-48094-7 (PMC11068898; doi:10.1038/s41467-024-48094-7)
Supplement: Supplementary file 2 — Source Data [file 41467_2024_48094_MOESM2_ESM.zip › source_data/fig_3_left.xlsx]

## Sheet: didymos-#1
0.00336522	534.578
0.00350763	553.929
0.00365606	573.979
0.00381078	594.756
0.00397204	616.284
0.00414013	638.592
0.00431533	661.707
0.00449794	685.659
0.00468828	710.477
0.00488668	736.194
0.00509347	762.842
0.00530901	790.455
0.00553368	819.066
0.00576785	848.714
0.00601193	879.434
0.00626634	911.266
0.00653151	944.251
0.00680791	978.429
0.007096	1013.85
0.00739629	1050.54
0.00770928	1088.57
0.00803552	1127.97
0.00837556	1168.8
0.00872999	1211.1
0.00909942	1254.94
0.00948449	1300.36
0.00988585	1347.43
0.0103042	1396.2
0.0107402	1446.74
0.0111947	1499.1
0.0116685	1553.36
0.0121622	1609.59
0.0126769	1667.85
0.0132134	1728.21
0.0137725	1790.77
0.0143553	1855.58
0.0149628	1922.74
0.015596	1992.34
0.016256	2064.45
0.0169439	2139.17
0.0176609	2216.6
0.0184083	2296.83
0.0191873	2379.96
0.0199993	2466.1
0.0208456	2555.36
0.0217277	2647.84
0.0226472	2743.68
0.0236055	2842.98
0.0246045	2945.88
0.0256457	3052.5
0.0267309	3162.98
0.0278621	3277.46
0.0290412	3396.08
0.0302701	3519
0.031551	3646.36
0.0328862	3778.33
0.0342779	3915.08
0.0357284	4056.78
0.0372404	4203.6
0.0388163	4355.74
0.0404589	4513.38
0.042171	4676.73
0.0439556	4845.99
0.0458156	5021.37
0.0477544	5203.11
0.0497753	5391.41
0.0518817	5586.54
0.0540772	5788.72
0.0563656	5998.22
0.0587508	6215.3
0.061237	6440.24
0.0638284	6673.31
0.0665294	6914.82
0.0693448	7165.07
0.0722793	7424.38
0.075338	7693.07
0.0785261	7971.48
0.0818491	8259.97
0.0853127	8558.89
0.088923	8868.63
0.0926859	9189.58
0.0966082	9522.14
0.100696	9866.74
0.104958	10223.8
0.109399	10593.8
0.114029	10977.1
0.118854	11374.4
0.123884	11786
0.129126	12212.5
0.13459	12654.4
0.140286	13112.4
0.146222	13586.9
0.15241	14078.5
0.15886	14588
0.165582	15115.9
0.172589	15662.8
0.179893	16229.6
0.187505	16816.9
0.19544	17425.4
0.203711	18056
0.212331	18709.3
0.221316	19386.3
0.230682	20087.8
0.240444	20814.7
0.250619	21567.9
0.261225	22348.3
0.272279	23157
0.283801	23994.9
0.295811	24863.1
0.308329	25762.8
0.321376	26695
0.334976	27660.8
0.349151	28661.7
0.363927	29698.8
0.379327	30773.3
0.395379	31886.8
0.412111	33040.5
0.42955	34236
0.447728	35474.7
0.466674	36758.3
0.486423	38088.2
0.507007	39466.3
0.528462	40894.2
0.550825	42373.8
0.574135	43906.9
0.598431	45495.5
0.623755	47141.5
0.65015	48847
0.677663	50614.3
0.70634	52445.4
0.736231	54342.8
0.767386	56308.8
0.79986	58345.9
0.833708	60456.7
0.868988	62643.9
0.905761	64910.1
0.944091	67258.3
0.984043	69691.5
1.02568	72212.6
1.06909	74824.9
1.11433	77531.7
1.16149	80336.3
1.21064	83242.4
1.26187	86253.6
1.31527	89373.6
1.37092	92606.6
1.42894	95956.4
1.48941	99427.3
1.55244	103024
1.61813	106750
1.68661	110611
1.75798	114612
1.83237	118757
1.90991	123052
1.99074	127503
2.07498	132114
2.16279	136892
2.25431	141843
2.34971	146973
2.44914	152289
2.55278	157796
2.66081	163503
2.77341	169416
2.89077	175542
3.0131	181890
3.14061	188468
3.27351	195283
3.41204	202344
3.55643	209661
3.70693	217242
3.86379	225097
4.0273	233236
4.19772	241669
4.37536	250406
4.56051	259460
4.7535	268841
4.95466	278561
5.16433	288632
5.38287	299067
5.61066	309879
5.84809	321081
6.09556	332689
6.35351	344716
6.62238	357177
6.90262	370088
7.19472	383466
7.49918	397327
7.81653	411689
8.1473	426569
8.49207	441988
8.85144	457963
9.22601	474515
9.61643	491665
10.0234	509435
10.4475	527846
10.8896	546922
11.3505	566688
11.8308	587167
12.3314	608386
12.8533	630376
13.3972	653160
13.9641	676766
14.555	701226
15.171	726568
15.813	752826
16.4822	780032
17.1796	808221
17.9066	837427
18.6644	867688
19.4542	899042
20.2775	931528
21.1356	965186
22.03	1000060
22.9622	1036193
23.9339	1073631
24.9467	1112414
26.0024	1152592
27.1028	1194219
28.2497	1237348
29.4452	1282034
30.6912	1328332
31.99	1376300
33.3437	1425999
34.7547	1477491
36.2255	1530840
37.7584	1586114
39.3563	1643382
41.0217	1702715
42.7576	1764188
44.5671	1827879
46.453	1893866
48.4188	1962233
50.4677	2033073
52.6034	2106470
54.8294	2182514
57.1497	2261301
59.5681	2342928
62.0889	2427498
64.7163	2515118
67.4549	2605896
70.3095	2699947
73.2848	2797388
76.386	2898342
79.6185	3002934
82.9877	3111296
86.4995	3223563
90.16	3339876
93.9753	3460381
97.9521	3585227
102.097	3714573
106.418	3848579
110.921	3987412
115.615	4131247
120.507	4280263
125.607	4434646
130.922	4594589
136.463	4760292
142.237	4931963
148.256	5109815
154.53	5294070
161.07	5484959
167.886	5682720
174.99	5887600
182.395	6099855
190.114	6319748
198.159	6547556
206.545	6783562
215.285	7028060
224.395	7281355
233.891	7543763
243.789	7815611
254.105	8097236
264.858	8388992
276.067	8691239
287.749	9004356
299.926	9328731
312.618	9664769
325.847	10012890
339.636	10373520
354.009	10747110
368.989	11134140
384.604	11535070
400.88	11950380
417.844	12380600
435.526	12826270
453.956	13287950
473.166	13766210
493.19	14261650
514.06	14774870
535.814	15306520
558.488	15857260
582.122	16427760
606.756	17018740
632.432	17630930
659.195	18265080
687.09	18921980
716.166	19602450
746.472	20307330
778.061	21037480
810.987	21793910
845.306	22577470
881.077	23389130
918.362	24229890
957.225	25100790
997.732	26002900
1039.95	26937330
1083.96	27905250
1129.83	28907840
1177.64	29946340
1227.48	31022030
1279.42	32136250
1333.56	33290350
1390	34485770
1448.82	35723980
1510.13	37006500
1574.03	38334900
1640.64	39710770
1710.07	41135860
1782.44	42611910
1857.86	44140730
1936.48	45724210
2018.43	47364290
2103.84	49062980
2192.88	50822360
2285.67	52644600
2382.39	54531920
2483.21	56486630
2588.3	58511140
2697.82	60607920
2811.99	62779530
2930.99	65028630
3055.02	67357970
3184.3	69770330
3319.05	72268600
3459.5	74855950
3605.9	77535510
3758.49	80310570
3917.54	83184490
4083.32	86160790
4256.12	89243080
4436.23	92435120
4623.96	95740780
4819.63	99164080
5023.59	102709200
5236.17	106380400
5457.75	110182200
5688.71	114119100
5929.44	118196000
6180.36	122417700
6441.9	126789700
6714.5	131317000
6998.64	136005000
7294.81	140859600
7603.51	145886400
7925.27	151091500
8260.64	156481300
8610.21	162062300
8974.57	167841100
9354.35	173824700
9750.21	180020400
10162.8	186435500
10592.9	193077700
11041.1	199955100
11508.4	207075900
11995.4	214448600
12503	222082100
13032.1	229985600
13583.6	238168500
14158.4	246640500
14757.5	255411800
15382	264492800
16033	273894300
16711.4	283627600
17418.6	293704200
18155.7	304136100
18924	314935600
19724.9	326115700
20559.6	337689600
21429.6	349671000
22336.4	362074100
23281.7	374913500
24266.9	388204400
25293.8	401792100
26364.2	415198400
27479.8	429047700
28642.7	443354400
29854.8	458133400
31118.2	473400200
32435	489170400
33807.6	505460600
35238.2	522287500
36729.4	539668600
38283.7	557622000
39903.8	576166000
41592.4	595319900
43352.5	615103400
45187	635536800
47099.2	656641200
49092.3	678438200
51169.8	700309200
53335.2	722180800
55592.2	744726100
57944.7	767965500
60396.8	791919800
62952.6	816610600
65616.6	842060100
68393.3	868291100
71287.6	895327100
74304.3	923192100
77448.6	951911100
80726.1	981509700
84142.2	1012014000
87702.9	1043451000
91414.2	1075850000
95282.6	1109237000
99314.8	1143644000
103518	1184125000
107898	1227634000
112464	1272722000
117223	1319445000
122184	1367861000
127354	1418031000
132744	1470017000
138361	1523884000
144216	1579697000
150319	1637527000
156680	1697445000
163310	1759524000
170221	1823841000
177425	1890476000
184933	1959509000
192759	2031026000
200916	2105092000
209418	2181272000
218280	2260166000
227517	2341868000
237145	2426476000
247180	2514090000
257640	2604816000
268543	2698762000
279907	2796038000
291752	2896760000
304098	3001047000
316967	3109023000
330380	3220814000
344361	3336552000
358933	3456372000
374122	3580415000
389954	3708825000
406456	3839263000
423656	3968611000
441584	4102220000
460271	4240227000
479749	4382771000
500050	4529997000
521211	4682053000
543268	4839092000
566257	5001273000
590220	5168757000
615196	5341712000
641230	5520310000
668365	5704728000
696649	5895149000
726129	6091762000
756857	6294760000
788885	6504342000
822269	6713894000
857065	6925154000
893334	7142857000
931138	7367190000
970541	7598345000
1011612	7836521000
1054420	8081919000
1099041	8334749000
1145549	8595223000
1194026	8863563000
1244554	9139993000
1297221	9424744000
1352116	9718054000
1409334	10020170000
1468973	10331330000
1531136	10651800000
1595930	10981850000
1663466	11354810000
1733859	11745240000
1807232	12148660000
1883709	12565500000
1963423	12996180000
2046510	13441140000
2133113	13900830000
2223381	14375720000
2317469	14866270000
2415538	15372990000
2517757	15896370000
2624302	16436950000
2735356	16995250000
2851109	17571820000
2971761	18167240000
3097518	18782080000
3228597	19404550000
3365223	19971320000
3507631	20553790000
3656064	21152370000
3810780	21767460000
3972042	22399480000
4140129	23048870000
4315328	23716050000
4497942	24401470000
4688283	25105590000
4886679	25828870000
5093471	26571790000
5309014	27334820000
5533677	28118470000
5767848	28923240000
6011929	29749640000
6266338	30598190000
6531514	31386920000
6807911	32076950000
7096004	32780540000
7396288	33497910000
7709280	34229270000
8035517	34974840000
8375560	35734830000
8729992	36509460000
9099423	37298950000
9484487	38103520000
9885846	38923390000
10304190	39758790000
10740240	40609930000
11194740	41477040000
11668470	42360350000
12162250	43260070000
12676920	44176450000
13213380	45359900000
13772530	46684710000
14355350	48045460000
14962830	49443020000
15596020	50878270000
16256010	52352100000
16943920	53865440000
17660940	55419220000
18408310	57014370000
19187300	58651880000
19999260	60332730000
20845570	62057910000
21727700	63828440000
22647160	65645370000
23605530	67509750000
24604460	69422640000
25645660	71385150000
26730920	73107780000
27862100	74859070000
29041150	76647280000
30270100	78473000000
31551050	80336830000
32886210	82239400000
34277870	84181310000
35728420	86163180000
37240360	88185640000
38816270	90249320000
40458880	92354830000
42170990	94502820000
43955560	96693920000
45815650	98928750000
47754450	101208000000
49775290	103532200000
51881660	105799000000
54077160	107790700000
56365560	109811800000
58750810	111862400000
61236990	113942900000
63828380	116053300000
66529440	118193800000
69344790	120364700000
72279280	122566000000
75337960	124798000000
78526070	127060700000
81849090	129354400000
85312730	131679200000
88922950	134035100000
92685940	136422300000
96608170	138841000000
100696400	141291200000
104957600	143827300000
109399100	146446800000
114028600	149102000000
118854000	151792800000
123883600	154519400000
129126000	157282000000
134590300	160080600000
140285800	162915400000
146222400	165786400000
152410100	168693800000
158859700	171637500000
165582300	174617800000
172589300	177634600000
179892800	180687900000
187505400	183777900000
195440200	186904500000
203710700	190067700000
212331200	192610600000
221316500	195004500000
230682100	197410800000
240443900	199829100000
250618900	202259000000
261224500	204700300000
272278800	207152500000
283800900	209615200000
295810700	212088100000
308328600	214570800000
321376300	217062900000
334976100	219563900000
349151400	222073600000
363926600	224591300000
379327100	227116800000
395379200	229649600000
412110700	232174400000
429550100	234527900000
447727600	236883200000
466674300	239240100000
486422700	241597800000
507006900	243956100000
528462100	246314300000
550825200	248672100000
574134800	251028900000
598430700	253384200000
623754700	255737500000
650150400	258088400000
677663100	260436200000
706340100	262780600000
736230600	265121000000
767385900	267456900000
799859700	269787800000
833707800	272121500000
868988100	274464800000
905761500	276801900000
944091000	279132300000
984042500	281455600000
1025685000	283771100000
1069089000	286078400000
1114330000	288377000000
1161486000	290666300000
1210637000	292945800000
1261868000	295215000000
1315267000	297473400000
1370925000	299720500000
1428939000	301955700000
1489409000	304178600000
1552436000	306388700000
1618132000	308585400000
1686607000	310059000000
1757980000	311091400000
1832373000	312097500000
1909914000	313077100000
1990737000	314030000000
2074980000	314955900000
2162787000	315854700000
2254311000	316726100000
2349708000	317569900000
2449141000	318385900000
2552783000	319174000000
2660810000	319934000000
2773408000	320665700000
2890772000	321369000000
3013102000	322043700000
3140609000	322689800000
3273511000	323307000000
3412038000	323855700000
3556427000	324371000000
3706925000	324857200000
3863793000	325314000000
4027299000	325741600000
4197724000	326139900000
4375360000	326508700000
4560514000	326848200000
4753504000	327158300000
4954660000	327439000000
5164328000	327690300000
5382869000	327912300000
5610659000	328105000000
5848087000	328268400000
6095563000	328402700000
6353512000	328507800000
6622376000	329004600000
6902618000	331377700000
7194719000	333738700000
7499181000	336087100000
7816527000	338422500000
8147302000	340744600000
8492075000	343053000000
8851438000	345347300000
9226008000	347627200000
9616429000	349892300000
10023370000	352142200000
10447540000	354376700000
10889650000	356595400000
11350470000	358797900000
11830790000	360984000000
12331440000	363153300000
12853280000	365305500000
13397190000	366661800000
13964130000	367070200000
14555050000	367449200000
15170990000	367798800000
15812980000	368119300000
16482150000	368410600000
17179630000	368672800000
17906630000	368906100000
18664390000	369110600000
19454220000	369286400000
20277470000	369433600000
21135560000	369552300000
22029970000	369642800000
22962220000	369705100000
23933920000	369739400000
24946740000	369745900000
26002420000	369724800000
27102780000	370074100000
28249700000	370542100000
29445150000	370983600000
30691200000	371398600000
31989970000	371787100000
33343700000	372149300000
34754720000	372485300000
36225450000	372795200000
37758420000	373079100000
39356260000	373337100000
41021720000	373569500000
42757650000	373776200000
44567050000	373957500000
46453010000	374113500000
48418780000	374244400000
50467740000	374350300000
52603400000	374465200000
54829440000	377918600000
57149680000	381379000000
59568110000	384846000000
62088880000	388319700000
64716320000	391799700000
67454950000	395285800000
70309470000	398778000000
73284790000	402276000000
76386010000	405779600000
79618470000	409288600000
82987720000	412802900000
86499550000	416322400000
90159990000	419846700000
93975330000	423375800000
97952120000	426909500000
102097200000	430447700000
106417700000	433451900000
110921000000	435103200000
115614900000	436736100000
120507400000	438350400000
125607000000	439946200000
130922400000	441523400000
136462700000	443082100000
142237400000	444622100000
148256500000	446143500000
154530400000	447646200000
161069700000	449130400000
167885800000	450595900000
174990200000	452042700000
182395400000	453471000000
190113900000	454880600000
198159000000	456271600000
206544600000	457644100000
215285000000	460105900000
224395300000	463427300000
233891200000	466750000000
243788900000	470074000000
254105400000	473399200000
264858500000	476725500000
276066600000	480052800000
287749000000	483381000000
299925800000	486710000000
312617900000	490039800000
325847100000	493370300000
339636100000	496701500000
354008600000	500033100000
368989400000	503365300000
384604000000	506697900000
400879500000	510030800000
417843700000	513364100000
435525800000	520017300000
453956100000	527386000000
473166300000	534837200000
493189500000	542371800000
514060000000	549990600000
535813700000	557694300000
558488000000	565483800000
582121800000	573359900000
606755700000	581323400000
632432000000	589375200000
659194900000	597516100000
687090300000	605747000000
716166200000	614068800000
746472500000	622482200000
778061300000	630988300000
810986900000	639587900000
845305800000	648313900000
881077000000	657386200000
918361900000	666562600000
957224600000	675844100000
997731900000	685231900000
1039953000000	694726900000
1083961000000	704330300000
1129832000000	714043300000
1177644000000	723867000000
1227478000000	733802500000
1279422000000	743851000000
1333564000000	754013700000
1389997000000	764291700000
1448818000000	774686400000
1510128000000	785198800000
1574033000000	795830200000
1640642000000	806582000000
1710070000000	816316500000
1782436000000	824350100000
1857864000000	832439200000
1936484000000	840584100000
2018431000000	848785100000
2103845000000	857042800000
2192875000000	865357300000
2285672000000	873729100000
2382395000000	882158700000
2483212000000	890646300000
2588295000000	899192300000
2697825000000	907797200000
2811990000000	916461300000
2930987000000	925185100000
3055018000000	933968900000
3184299000000	942813100000
3319050000000	951718300000
3459504000000	961723500000
3605901000000	972336300000
3758494000000	983043400000
3917544000000	993845700000
4083324000000	1004744000000
4256120000000	1015739000000
4436228000000	1026832000000
4623958000000	1038023000000
4819632000000	1049313000000
5023586000000	1060704000000
5236171000000	1072196000000
5457753000000	1083789000000
5688711000000	1095486000000
5929442000000	1107286000000
6180361000000	1119191000000
6441898000000	1131202000000
6714503000000	1143319000000
6998643000000	1144480000000
7294808000000	1144966000000
7603505000000	1145432000000
7925266000000	1145876000000
8260643000000	1146299000000
8610212000000	1146701000000
8974574000000	1147083000000
9354355000000	1147445000000
9750207000000	1147787000000
10162810000000	1148109000000
10592870000000	1148411000000
11041140000000	1148695000000
11508370000000	1148959000000
11995380000000	1149204000000
12502990000000	1149431000000
13032080000000	1149640000000
13583570000000	1150517000000
14158390000000	1153831000000
14757540000000	1157137000000
15382040000000	1160435000000
16032960000000	1163725000000
16711440000000	1167006000000
17418620000000	1170280000000
18155740000000	1173546000000
18924040000000	1176804000000
19724860000000	1180055000000
20559560000000	1183298000000
21429590000000	1186534000000
22336430000000	1189762000000
23281650000000	1192984000000
24266870000000	1196198000000
25293790000000	1199405000000
26364150000000	1202605000000
27479820000000	1205798000000
28642690000000	1208985000000
29854780000000	1212165000000
31118160000000	1215339000000
32435000000000	1218506000000
33807560000000	1221666000000
35238210000000	1224821000000
36729400000000	1227969000000
38283690000000	1231111000000
39903760000000	1234248000000
41592390000000	1237378000000
43352470000000	1240503000000
45187030000000	1243622000000
47099230000000	1246735000000
49092350000000	1249843000000
51169810000000	1252946000000
53335190000000	1256043000000
55592200000000	1259135000000
57944720000000	1262222000000
60396790000000	1265304000000
62952620000000	1268381000000
65616620000000	1271453000000
68393340000000	1274521000000
71287570000000	1277583000000
74304280000000	1280641000000
77448650000000	1283695000000
80726080000000	1286744000000
84142200000000	1289789000000
87702880000000	1292830000000
91414240000000	1295866000000
95282650000000	1298899000000
99314770000000	1301927000000
103517500000000	1304952000000
107898100000000	1307973000000
112464100000000	1310990000000
117223300000000	1314003000000
122183900000000	1317013000000
127354400000000	1320019000000
132743700000000	1323022000000
138361000000000	1326022000000
144216100000000	1329019000000
150319000000000	1332012000000
156680100000000	1335002000000
163310400000000	1337989000000
170221300000000	1340974000000
177424600000000	1343955000000
184932800000000	1346934000000
192758600000000	1349910000000
200915700000000	1352883000000
209417900000000	1355854000000
218279900000000	1358823000000
227517000000000	1361789000000
237144900000000	1364752000000
247180300000000	1367714000000
257640300000000	1370673000000
268543000000000	1373630000000
279907100000000	1376586000000
291752000000000	1379539000000
304098200000000	1382490000000
316966800000000	1385440000000
330380100000000	1388388000000
344360900000000	1391334000000
358933400000000	1394279000000
374122500000000	1397222000000
389954400000000	1400163000000
406456300000000	1403104000000
423656500000000	1406042000000
441584500000000	1408980000000
460271200000000	1411916000000
479748700000000	1414852000000
500050500000000	1417786000000
521211300000000	1420719000000
543267600000000	1423652000000
566257300000000	1426583000000
590219900000000	1429514000000
615196500000000	1432443000000
641230000000000	1435373000000
668365200000000	1438301000000
696648700000000	1441229000000
726129100000000	1444156000000
756857000000000	1447083000000
788885300000000	1450010000000
822268900000000	1452936000000
857065200000000	1455862000000
893334000000000	1458788000000
931137500000000	1461714000000
970540900000000	1464639000000
1011612000000000	1467565000000
1054420000000000	1470490000000
1099041000000000	1473416000000
1145549000000000	1476341000000
1194026000000000	1479267000000
1244554000000000	1482193000000
1297221000000000	1485120000000
1352116000000000	1488046000000
1409334000000000	1490973000000
1468973000000000	1493901000000
1531136000000000	1496829000000
1595930000000000	1499757000000
1663466000000000	1502687000000
1733859000000000	1505616000000
1807232000000000	1508547000000
1883709000000000	1511478000000
1963423000000000	1514410000000
2046510000000000	1517343000000
2133113000000000	1520277000000
2223381000000000	1523211000000
2317469000000000	1526147000000
2415538000000000	1529084000000
2517757000000000	1532022000000
2624302000000000	1534960000000
2735356000000000	1537901000000
2851109000000000	1540842000000
2971761000000000	1543784000000
3097518000000000	1546728000000
3228597000000000	1549673000000
3365223000000000	1552620000000

## Sheet: didymos-#8
0.00336522	466.976
0.00350763	484.889
0.00365606	503.488
0.00381078	522.801
0.00397204	542.855
0.00414013	563.678
0.00431533	585.299
0.00449794	607.75
0.00468828	631.062
0.00488668	655.268
0.00509347	680.403
0.00530901	706.502
0.00553368	733.601
0.00576785	761.741
0.00601193	790.959
0.00626634	821.298
0.00653151	852.801
0.00680791	885.512
0.007096	919.478
0.00739629	954.747
0.00770928	991.368
0.00803552	1029.39
0.00837556	1068.88
0.00872999	1109.88
0.00909942	1152.45
0.00948449	1196.65
0.00988585	1242.55
0.0103042	1290.21
0.0107402	1339.7
0.0111947	1391.09
0.0116685	1444.44
0.0121622	1499.85
0.0126769	1557.38
0.0132134	1617.11
0.0137725	1679.13
0.0143553	1743.54
0.0149628	1810.41
0.015596	1879.86
0.016256	1951.96
0.0169439	2026.83
0.0176609	2104.57
0.0184083	2185.29
0.0191873	2269.1
0.0199993	2356.14
0.0208456	2446.51
0.0217277	2540.34
0.0226472	2637.78
0.0236055	2738.95
0.0246045	2844
0.0256457	2953.08
0.0267309	3066.34
0.0278621	3183.95
0.0290412	3306.07
0.0302701	3432.87
0.031551	3564.53
0.0328862	3701.24
0.0342779	3843.2
0.0357284	3990.6
0.0372404	4143.65
0.0388163	4302.58
0.0404589	4467.6
0.042171	4638.94
0.0439556	4816.86
0.0458156	5001.6
0.0477544	5193.42
0.0497753	5392.6
0.0518817	5599.42
0.0540772	5814.17
0.0563656	6037.16
0.0587508	6268.7
0.061237	6509.11
0.0638284	6758.75
0.0665294	7017.96
0.0693448	7287.1
0.0722793	7566.57
0.075338	7856.76
0.0785261	8158.07
0.0818491	8470.94
0.0853127	8795.81
0.088923	9133.13
0.0926859	9483.39
0.0966082	9847.08
0.100696	10224.7
0.104958	10616.9
0.109399	11024
0.114029	11446.8
0.118854	11885.8
0.123884	12341.6
0.129126	12814.9
0.13459	13306.4
0.140286	13816.7
0.146222	14346.5
0.15241	14896.7
0.15886	15468
0.165582	16061.1
0.172589	16677.1
0.179893	17316.6
0.187505	17980.7
0.19544	18670.2
0.203711	19386.2
0.212331	20129.6
0.221316	20901.6
0.230682	21703.1
0.240444	22535.4
0.250619	23399.6
0.261225	24296.9
0.272279	25228.6
0.283801	26196.1
0.295811	27200.6
0.308329	28243.7
0.321376	29326.7
0.334976	30451.3
0.349151	31619
0.363927	32831.5
0.379327	34090.4
0.395379	35397.6
0.412111	36755
0.42955	38164.4
0.447728	39627.8
0.466674	41147.3
0.486423	42725.1
0.507007	44363.3
0.528462	46064.4
0.550825	47830.7
0.574135	49664.7
0.598431	51569
0.623755	53546.2
0.65015	55599.3
0.677663	57731.1
0.70634	59944.7
0.736231	62243
0.767386	64629.5
0.79986	67107.4
0.833708	69680.4
0.868988	72351.9
0.905761	75125.9
0.944091	78006.2
0.984043	80996.9
1.02568	84102.2
1.06909	87326.5
1.11433	90674.4
1.16149	94150.7
1.21064	97760.2
1.26187	101508
1.31527	105399
1.37092	109440
1.42894	113636
1.48941	117992
1.55244	122515
1.61813	127211
1.68661	132086
1.75798	137149
1.83237	142406
1.90991	147864
1.99074	153531
2.07498	159416
2.16279	165525
2.25431	171869
2.34971	178456
2.44914	185295
2.55278	192397
2.66081	199770
2.77341	207426
2.89077	215375
3.0131	223629
3.14061	232199
3.27351	241098
3.41204	250338
3.55643	259932
3.70693	269894
3.86379	280237
4.0273	290976
4.19772	302127
4.37536	313705
4.56051	325726
4.7535	338208
4.95466	351168
5.16433	364624
5.38287	378596
5.61066	393103
5.84809	408165
6.09556	423805
6.35351	440042
6.62238	456902
6.90262	474406
7.19472	492582
7.49918	511453
7.81653	531047
8.1473	551391
8.49207	572514
8.85144	594446
9.22601	617217
9.61643	640860
10.0234	665409
10.4475	690897
10.8896	717361
11.3505	744838
11.8308	773367
12.3314	802989
12.8533	833748
13.3972	865685
13.9641	898844
14.555	933273
15.171	969020
15.813	1006135
16.4822	1044671
17.1796	1084681
17.9066	1126223
18.6644	1169355
19.4542	1214137
20.2775	1260634
21.1356	1308910
22.03	1359033
22.9622	1411074
23.9339	1465106
24.9467	1521200
26.0024	1579432
27.1028	1639892
28.2497	1702665
29.4452	1767838
30.6912	1835504
31.99	1905758
33.3437	1978698
34.7547	2054428
36.2255	2133054
37.7584	2214686
39.3563	2299439
41.0217	2387434
42.7576	2478792
44.5671	2573643
46.453	2672120
48.4188	2774362
50.4677	2880517
52.6034	2990731
54.8294	3105157
57.1497	3223958
59.5681	3347299
62.0889	3475354
64.7163	3608303
67.4549	3746333
70.3095	3889636
73.2848	4038416
76.386	4192880
79.6185	4353246
82.9877	4519739
86.4995	4692591
90.16	4872047
93.9753	5058357
97.9521	5251784
102.097	5452609
106.418	5661104
110.921	5877562
115.615	6102285
120.507	6335590
125.607	6577803
130.922	6829264
136.463	7090325
142.237	7361352
148.256	7642725
154.53	7934838
161.07	8238100
167.886	8552936
174.99	8879787
182.395	9219111
190.114	9571381
198.159	9937093
206.545	10316760
215.285	10710910
224.395	11120100
233.891	11544890
243.789	11985880
254.105	12443690
264.858	12918960
276.067	13412350
287.749	13924550
299.926	14456280
312.618	15008280
325.847	15581320
339.636	16176190
354.009	16793740
368.989	17434820
384.604	18100330
400.88	18791180
417.844	19508360
435.526	20252850
453.956	21025700
473.166	21827980
493.19	22660810
514.06	23525350
535.814	24422800
558.488	25354420
582.122	26321500
606.756	27325390
632.432	28367470
659.195	29449220
687.09	30572110
716.166	31737730
746.472	32947680
778.061	34203650
810.987	35507380
845.306	36860690
881.077	38265450
918.362	39723610
957.225	41237190
997.732	42808300
1039.95	44439110
1083.96	46131880
1129.83	47888970
1177.64	49712790
1227.48	51605880
1279.42	53570860
1333.56	55610450
1390	57727460
1448.82	59924840
1510.13	62205600
1574.03	64572930
1640.64	67030170
1710.07	69580630
1782.44	72227820
1857.86	74975420
1936.48	77827190
2018.43	80787090
2103.84	83859180
2192.88	87047710
2285.67	90357060
2382.39	93791790
2483.21	97356640
2588.3	101056500
2697.82	104896500
2811.99	108881800
2930.99	113018000
3055.02	117310700
3184.3	121765700
3319.05	126388800
3459.5	131186800
3605.9	136166200
3758.49	141333900
3917.54	146696900
4083.32	152262500
4256.12	158038500
4436.23	164032600
4623.96	170253100
4819.63	176708400
5023.59	183407500
5236.17	190359300
5457.75	197573500
5688.71	205059800
5929.44	212828500
6180.36	220890100
6441.9	229256300
6714.5	237938100
6998.64	246947000
7294.81	256295400
7603.51	265995900
7925.27	276061600
8260.64	286506300
8610.21	297344100
8974.57	308589700
9354.35	320258300
9750.21	332365600
10162.8	344928200
10592.9	357962900
11041.1	371487400
11508.4	385520000
11995.4	400079500
12503	415185600
13032.1	430859100
13583.6	447120700
14158.4	463992200
14757.5	481496400
15382	499656800
16033	518497700
16711.4	538044400
17418.6	558323100
18155.7	579361000
18924	601186200
19724.9	623827900
20559.6	647316400
21429.6	671683000
22336.4	696960200
23281.7	723181800
24266.9	750382600
25293.8	778210100
26364.2	805570400
27479.8	833884200
28642.7	863184400
29854.8	893504800
31118.2	924880500
32435	957347900
33807.6	990944300
35238.2	1025708000
36729.4	1061681000
38283.7	1098902000
39903.8	1137415000
41592.4	1177265000
43352.5	1218496000
45187	1261157000
47099.2	1305296000
49092.3	1350963000
51169.8	1397129000
53335.2	1443678000
55592.2	1491759000
57944.7	1541422000
60396.8	1592717000
62952.6	1645698000
65616.6	1700419000
68393.3	1756936000
71287.6	1815306000
74304.3	1875590000
77448.6	1937849000
80726.1	2002147000
84142.2	2068548000
87702.9	2137120000
91414.2	2207933000
95282.6	2281059000
99314.8	2356571000
103518	2445552000
107898	2541399000
112464	2640961000
117223	2744380000
122184	2851802000
127354	2963382000
132744	3079277000
138361	3199651000
144216	3324674000
150319	3454524000
156680	3589383000
163310	3729441000
170221	3874896000
177425	4025952000
184933	4182821000
192759	4345721000
200916	4514531000
209418	4680840000
218280	4853182000
227517	5031773000
237145	5216834000
247180	5408594000
257640	5607290000
268543	5813167000
279907	6026480000
291752	6247490000
304098	6476469000
316967	6713698000
330380	6959465000
344361	7214072000
358933	7477828000
374122	7751054000
389954	8034081000
406456	8325566000
423656	8623639000
441584	8932175000
460271	9251529000
479749	9582071000
500050	9924181000
521211	10278250000
543268	10644690000
566257	11023910000
590220	11416360000
615196	11822470000
641230	12242700000
668365	12677540000
696649	13127470000
726129	13593000000
756857	14074650000
788885	14572970000
822269	15054990000
857065	15528710000
893334	16016880000
931138	16519910000
970541	17038240000
1011612	17572310000
1054420	18122580000
1099041	18689510000
1145549	19273590000
1194026	19875300000
1244554	20495150000
1297221	21133660000
1352116	21791360000
1409334	22468800000
1468973	23166530000
1531136	23885140000
1595930	24625220000
1663466	25455430000
1733859	26323420000
1807232	27220060000
1883709	28146250000
1963423	29102920000
2046510	30091030000
2133113	31111550000
2223381	32165510000
2317469	33253930000
2415538	34377900000
2517757	35538510000
2624302	36736890000
2735356	37974210000
2851109	39251670000
2971761	40570500000
3097518	41931960000
3228597	43295380000
3365223	44445920000
3507631	45625150000
3656064	46833720000
3810780	48072270000
3972042	49341480000
4140129	50642020000
4315328	51974590000
4497942	53339870000
4688283	54738590000
4886679	56171480000
5093471	57639270000
5309014	59142700000
5533677	60682550000
5767848	62259600000
6011929	63874610000
6266338	65528410000
6531514	67068520000
6807911	68423700000
7096004	69802850000
7396288	71206280000
7709280	72634300000
8035517	74087230000
8375560	75565380000
8729992	77069060000
9099423	78598600000
9484487	80154290000
9885846	81736470000
10304190	83345430000
10740240	84981500000
11194740	86644990000
11668470	88336200000
12162250	90055440000
12676920	91803030000
13213380	93899200000
13772530	96180610000
14355350	98511810000
14962830	100893700000
15596020	103327100000
16256010	105813100000
16943920	108352400000
17660940	110946000000
18408310	113594900000
19187300	116299900000
19999260	119062100000
20845570	121882300000
21727700	124761600000
22647160	127700900000
23605530	130701100000
24604460	133763300000
25645660	136888500000
26730920	139127500000
27862100	141367900000
29041150	143635000000
30270100	145928700000
31551050	148249200000
32886210	150596400000
34277870	152970400000
35728420	155371200000
37240360	157798800000
38816270	160253300000
40458880	162734500000
42170990	165242600000
43955560	167777400000
45815650	170338900000
47754450	172927100000
49775290	175542000000
51881660	178054600000
54077160	180197000000
56365560	182351800000
58750810	184518600000
61236990	186697200000
63828380	188887400000
66529440	191088700000
69344790	193301000000
72279280	195523900000
75337960	197757100000
78526070	200000300000
81849090	202253100000
85312730	204515300000
88922950	206786400000
92685940	209066200000
96608170	211354200000
100696400	213650000000
104957600	216015800000
109399100	218447300000
114028600	220888000000
118854000	223337700000
123883600	225796000000
129126000	228262400000
134590300	230736500000
140285800	233217800000
146222400	235706100000
152410100	238200800000
158859700	240701400000
165582300	243207500000
172589300	245718700000
179892800	248234500000
187505400	250754300000
195440200	253277700000
203710700	255804300000
212331200	257739700000
221316500	259517900000
230682100	261285300000
240443900	263041500000
250618900	264786000000
261224500	266518300000
272278800	268237900000
283800900	269944300000
295810700	271637200000
308328600	273315900000
321376300	274980200000
334976100	276629400000
349151400	278263100000
363926600	279880800000
379327100	281482200000
395379200	283066700000
412110700	284610600000
429550100	285859100000
447727600	287086600000
466674300	288292500000
486422700	289476500000
507006900	290638300000
528462100	291777500000
550825200	292893800000
574134800	293986700000
598430700	295056000000
623754700	296101300000
650150400	297122200000
677663100	298118600000
706340100	299090000000
736230600	300036200000
767385900	300956800000
799859700	301851600000
833707800	302870300000
868988100	304139100000
905761500	305384200000
944091000	306605200000
984042500	307801800000
1025685000	308973600000
1069089000	310120200000
1114330000	311241400000
1161486000	312336900000
1210637000	313406300000
1261868000	314449400000
1315267000	315465800000
1370925000	316455300000
1428939000	317417700000
1489409000	318352600000
1552436000	319259800000
1618132000	320139100000
1686607000	320725900000
1757980000	321127400000
1832373000	321498800000
1909914000	321840100000
1990737000	322151200000
2074980000	322432000000
2162787000	322682500000
2254311000	322902700000
2349708000	323092500000
2449141000	323251900000
2552783000	323381000000
2660810000	323479800000
2773408000	323548200000
2890772000	323586400000
3013102000	323594300000
3140609000	323572000000
3273511000	323519600000
3412038000	323727000000
3556427000	323935000000
3706925000	324113100000
3863793000	324261400000
4027299000	324379900000
4197724000	324468800000
4375360000	324527900000
4560514000	324557600000
4753504000	324557600000
4954660000	324528300000
5164328000	324469700000
5382869000	324381900000
5610659000	324264900000
5848087000	324119100000
6095563000	323944400000
6353512000	323741000000
6622376000	323908800000
6902618000	325855100000
7194719000	327784300000
7499181000	329696000000
7816527000	331590100000
8147302000	333466000000
8492075000	335323600000
8851438000	337162600000
9226008000	338982600000
9616429000	340783300000
10023370000	342564600000
10447540000	344326100000
10889650000	346067500000
11350470000	347788600000
11830790000	349489100000
12331440000	351168900000
12853280000	352827700000
13397190000	354157900000
13964130000	355099300000
14555050000	356014400000
15170990000	356902900000
15812980000	357765000000
16482150000	358600500000
17179630000	359409400000
17906630000	360191700000
18664390000	360947300000
19454220000	361676300000
20277470000	362378700000
21135560000	363054400000
22029970000	363703600000
22962220000	364326100000
23933920000	364922000000
24946740000	365491500000
26002420000	366034500000
27102780000	366844200000
28249700000	367736100000
29445150000	368603100000
30691200000	369445400000
31989970000	370262700000
33343700000	371055200000
34754720000	371822900000
36225450000	372565800000
37758420000	373283900000
39356260000	373977300000
41021720000	374646000000
42757650000	375290100000
44567050000	375909600000
46453010000	376504500000
48418780000	377075100000
50467740000	377621200000
52603400000	378176800000
54829440000	382065100000
57149680000	385968100000
59568110000	389885800000
62088880000	393817900000
64716320000	397764400000
67454950000	401724900000
70309470000	405699400000
73284790000	409687700000
76386010000	413689700000
79618470000	417705200000
82987720000	421734100000
86499550000	425776200000
90159990000	429831300000
93975330000	433899400000
97952120000	437980300000
102097200000	442073800000
106417700000	445593200000
110921000000	447643500000
115614900000	449677800000
120507400000	451695900000
125607000000	453697700000
130922400000	455683300000
136462700000	457652500000
142237400000	459605400000
148256500000	461541700000
154530400000	463461500000
161069700000	465364800000
167885800000	467251400000
174990200000	469121400000
182395400000	470974700000
190113900000	472811300000
198159000000	474631200000
206544600000	476434300000
215285000000	479194000000
224395300000	482709600000
233891200000	486227400000
243788900000	489747400000
254105400000	493269400000
264858500000	496793400000
276066600000	500319200000
287749000000	503846800000
299925800000	507376100000
312617900000	510907100000
325847100000	514439500000
339636100000	517973500000
354008600000	521508800000
368989400000	525045500000
384604000000	528583400000
400879500000	532122500000
417843700000	535662800000
435525800000	541843300000
453956100000	548588900000
473166300000	555395800000
493189500000	562264400000
514060000000	569195200000
535813700000	576188600000
558488000000	583245200000
582121800000	590365300000
606755700000	597549400000
632432000000	604798000000
659194900000	612111700000
687090300000	619490700000
716166200000	626935800000
746472500000	634447200000
778061300000	642025600000
810986900000	649671500000
845305800000	657264100000
881077000000	663975400000
918361900000	670732100000
957224600000	677534500000
997731900000	684382900000
1039953000000	691277600000
1083961000000	698218800000
1129832000000	705206700000
1177644000000	712241700000
1227478000000	719324000000
1279422000000	726454000000
1333564000000	733631800000
1389997000000	740857700000
1448818000000	748132100000
1510128000000	755455300000
1574033000000	762827500000
1640642000000	770249000000
1710070000000	777115400000
1782436000000	783069700000
1857864000000	789047300000
1936484000000	795048200000
2018431000000	801072500000
2103845000000	807120400000
2192875000000	813192000000
2285672000000	819287300000
2382395000000	825406500000
2483212000000	831549700000
2588295000000	837717000000
2697825000000	843908400000
2811990000000	850124300000
2930987000000	856364500000
3055018000000	862629400000
3184299000000	868918900000
3319050000000	875233200000
3459504000000	883796400000
3605901000000	893547400000
3758494000000	903385000000
3917544000000	913309900000
4083324000000	923323000000
4256120000000	933425100000
4436228000000	943616700000
4623958000000	953898900000
4819632000000	964272300000
5023586000000	974737700000
5236171000000	985296000000
5457753000000	995947900000
5688711000000	1006694000000
5929442000000	1017536000000
6180361000000	1028474000000
6441898000000	1039509000000
6714503000000	1050641000000
6998643000000	1053167000000
7294808000000	1055163000000
7603505000000	1057143000000
7925266000000	1059107000000
8260643000000	1061055000000
8610212000000	1062987000000
8974574000000	1064904000000
9354355000000	1066805000000
9750207000000	1068691000000
10162810000000	1070562000000
10592870000000	1072417000000
11041140000000	1074258000000
11508370000000	1076085000000
11995380000000	1077896000000
12502990000000	1079693000000
13032080000000	1081476000000
13583570000000	1084334000000
14158390000000	1091091000000
14757540000000	1097872000000
15382040000000	1104679000000
16032960000000	1111511000000
16711440000000	1118369000000
17418620000000	1125253000000
18155740000000	1132163000000
18924040000000	1139099000000
19724860000000	1146061000000
20559560000000	1153049000000
21429590000000	1160065000000
22336430000000	1167107000000
23281650000000	1174176000000
24266870000000	1181272000000
25293790000000	1188396000000
26364150000000	1195547000000
27479820000000	1202726000000
28642690000000	1209933000000
29854780000000	1217168000000
31118160000000	1224431000000
32435000000000	1231723000000
33807560000000	1239043000000
35238210000000	1246392000000
36729400000000	1253770000000
38283690000000	1261178000000
39903760000000	1268614000000
41592390000000	1276080000000
43352470000000	1283576000000
45187030000000	1291102000000
47099230000000	1298658000000
49092350000000	1306245000000
51169810000000	1313862000000
53335190000000	1321509000000
55592200000000	1329188000000
57944720000000	1336897000000
60396790000000	1344639000000
62952620000000	1352411000000
65616620000000	1360215000000
68393340000000	1368052000000
71287570000000	1375920000000
74304280000000	1383821000000
77448650000000	1391754000000
80726080000000	1399720000000
84142200000000	1407719000000
87702880000000	1415752000000
91414240000000	1423817000000
95282650000000	1431917000000
99314770000000	1440050000000
103517500000000	1448217000000
107898100000000	1456418000000
112464100000000	1464654000000
117223300000000	1472925000000
122183900000000	1481230000000
127354400000000	1489571000000
132743700000000	1497947000000
138361000000000	1506358000000
144216100000000	1514805000000
150319000000000	1523289000000
156680100000000	1531808000000
163310400000000	1540364000000
170221300000000	1548957000000
177424600000000	1557587000000
184932800000000	1566254000000
192758600000000	1574958000000
200915700000000	1583700000000
209417900000000	1592480000000
218279900000000	1601297000000
227517000000000	1610154000000
237144900000000	1619048000000
247180300000000	1627982000000
257640300000000	1636954000000
268543000000000	1645966000000
279907100000000	1655017000000
291752000000000	1664108000000
304098200000000	1673240000000
316966800000000	1682411000000
330380100000000	1691623000000
344360900000000	1700875000000
358933400000000	1710169000000
374122500000000	1719503000000
389954400000000	1728880000000
406456300000000	1738298000000
423656500000000	1747757000000
441584500000000	1757260000000
460271200000000	1766804000000
479748700000000	1776392000000
500050500000000	1786022000000
521211300000000	1795696000000
543267600000000	1805413000000
566257300000000	1815174000000
590219900000000	1824978000000
615196500000000	1834828000000
641230000000000	1844721000000
668365200000000	1854660000000
696648700000000	1864644000000
726129100000000	1874673000000
756857000000000	1884747000000
788885300000000	1894868000000
822268900000000	1905034000000
857065200000000	1915247000000
893334000000000	1925507000000
931137500000000	1935814000000
970540900000000	1946168000000
1011612000000000	1956569000000
1054420000000000	1967018000000
1099041000000000	1977516000000
1145549000000000	1988061000000
1194026000000000	1998655000000
1244554000000000	2009299000000
1297221000000000	2019991000000
1352116000000000	2030733000000
1409334000000000	2041524000000
1468973000000000	2052366000000
1531136000000000	2063258000000
1595930000000000	2074200000000
1663466000000000	2085194000000
1733859000000000	2096239000000
1807232000000000	2107335000000
1883709000000000	2118483000000
1963423000000000	2129683000000
2046510000000000	2140935000000
2133113000000000	2152240000000
2223381000000000	2163598000000
2317469000000000	2175010000000
2415538000000000	2186474000000
2517757000000000	2197993000000
2624302000000000	2209566000000
2735356000000000	2221194000000
2851109000000000	2232876000000
2971761000000000	2244613000000
3097518000000000	2256406000000
3228597000000000	2268254000000
3365223000000000	2280159000000

## Sheet: dimorphos-#1
0.00336522	11839.8
0.00350763	12268.2
0.00365606	12712.1
0.00381078	13172
0.00397204	13648.6
0.00414013	14142.4
0.00431533	14654.1
0.00449794	15184.3
0.00468828	15733.7
0.00488668	16302.9
0.00509347	16892.7
0.00530901	17503.9
0.00553368	18137.2
0.00576785	18793.4
0.00601193	19473.3
0.00626634	20177.8
0.00653151	20907.8
0.00680791	21664.2
0.007096	22447.9
0.00739629	23260
0.00770928	24101.5
0.00803552	24973.4
0.00837556	25876.8
0.00872999	26812.9
0.00909942	27782.9
0.00948449	28787.9
0.00988585	29829.3
0.0103042	30908.3
0.0107402	32026.4
0.0111947	33184.9
0.0116685	34385.3
0.0121622	35629.1
0.0126769	36917.9
0.0132134	38253.3
0.0137725	39636.9
0.0143553	41070.6
0.0149628	42556.2
0.015596	44095.4
0.016256	45690.3
0.0169439	47342.9
0.0176609	49055.2
0.0184083	50829.5
0.0191873	52667.9
0.0199993	54572.7
0.0208456	56546.4
0.0217277	58591.5
0.0226472	60710.5
0.0236055	62906.1
0.0246045	65181.1
0.0256457	67538.3
0.0267309	69980.8
0.0278621	72511.5
0.0290412	75133.7
0.0302701	77850.7
0.031551	80665.9
0.0328862	83582.9
0.0342779	86605.3
0.0357284	89737
0.0372404	92981.8
0.0388163	96343.9
0.0404589	99827.5
0.042171	103437
0.0439556	107177
0.0458156	111052
0.0477544	115067
0.0497753	119228
0.0518817	123538
0.0540772	128005
0.0563656	132632
0.0587508	137427
0.061237	142396
0.0638284	147544
0.0665294	152877
0.0693448	158404
0.0722793	164130
0.075338	170063
0.0785261	176210
0.0818491	182580
0.0853127	189179
0.088923	196017
0.0926859	203102
0.0966082	210443
0.100696	218049
0.104958	225930
0.109399	234095
0.114029	242555
0.118854	251321
0.123884	260403
0.129126	269814
0.13459	279564
0.140286	289666
0.146222	300133
0.15241	310978
0.15886	322215
0.165582	333857
0.172589	345920
0.179893	358418
0.187505	371367
0.19544	384784
0.203711	398685
0.212331	413089
0.221316	428012
0.230682	443474
0.240444	459493
0.250619	476092
0.261225	493289
0.272279	511106
0.283801	529567
0.295811	548694
0.308329	568511
0.321376	589043
0.334976	610316
0.349151	632357
0.363927	655193
0.379327	678852
0.395379	703366
0.412111	728764
0.42955	755078
0.447728	782342
0.466674	810588
0.486423	839854
0.507007	870174
0.528462	901589
0.550825	934136
0.574135	967857
0.598431	1002793
0.623755	1038990
0.65015	1076491
0.677663	1115344
0.70634	1155598
0.736231	1197303
0.767386	1240511
0.79986	1285276
0.833708	1331655
0.868988	1379705
0.905761	1429487
0.944091	1481062
0.984043	1534496
1.02568	1589855
1.06909	1647208
1.11433	1706627
1.16149	1768187
1.21064	1831964
1.26187	1898038
1.31527	1966491
1.37092	2037410
1.42894	2110882
1.48941	2187000
1.55244	2265857
1.61813	2347551
1.68661	2432186
1.75798	2519867
1.83237	2610704
1.90991	2704810
1.99074	2802302
2.07498	2903302
2.16279	3007936
2.25431	3116334
2.34971	3228631
2.44914	3344968
2.55278	3465489
2.66081	3590344
2.77341	3719689
2.89077	3853684
3.0131	3992497
3.14061	4136297
3.27351	4285264
3.41204	4439585
3.55643	4599451
3.70693	4765063
3.86379	4936624
4.0273	5114349
4.19772	5298459
4.37536	5489181
4.56051	5686753
4.7535	5891420
4.95466	6103436
5.16433	6323064
5.38287	6550577
5.61066	6786256
5.84809	7030393
6.09556	7283292
6.35351	7545259
6.62238	7816624
6.90262	8097724
7.19472	8388906
7.49918	8690531
7.81653	9002971
8.1473	9326614
8.49207	9661858
8.85144	10009120
9.22601	10368830
9.61643	10741420
10.0234	11127370
10.4475	11527140
10.8896	11941230
11.3505	12370160
11.8308	12814440
12.3314	13274640
12.8533	13751400
13.3972	14245230
13.9641	14756730
14.555	15286540
15.171	15835310
15.813	16403710
16.4822	16992440
17.1796	17602230
17.9066	18233820
18.6644	18888000
19.4542	19565550
20.2775	20267330
21.1356	20994180
22.03	21747000
22.9622	22526710
23.9339	23334260
24.9467	24170550
26.0024	25036550
27.1028	25933450
28.2497	26862350
29.4452	27824380
30.6912	28820720
31.99	29852580
33.3437	30921220
34.7547	32027950
36.2255	33174120
37.7584	34361110
39.3563	35590380
41.0217	36863430
42.7576	38181790
44.5671	39547080
46.453	40960940
48.4188	42425110
50.4677	43941510
52.6034	45511900
54.8294	47138130
57.1497	48822160
59.5681	50566030
62.0889	52371860
64.7163	54241830
67.4549	56178200
70.3095	58183320
73.2848	60259590
76.386	62409530
79.6185	64635740
82.9877	66940880
86.4995	69327740
90.16	71799200
93.9753	74358220
97.9521	77007870
102.097	79751380
106.418	82591990
110.921	85533140
115.615	88578320
120.507	91731210
125.607	94995560
130.922	98375270
136.463	101874400
142.237	105497100
148.256	109247700
154.53	113130700
161.07	117150700
167.886	121312500
174.99	125621000
182.395	130081400
190.114	134698900
198.159	139479000
206.545	144427500
215.285	149550100
224.395	154852800
233.891	160342100
243.789	166024300
254.105	171906200
264.858	177994600
276.067	184296800
287.749	190820100
299.926	197572300
312.618	204561200
325.847	211795100
339.636	219282300
354.009	227031800
368.989	235052400
384.604	243353700
400.88	251944800
417.844	260835700
435.526	270037300
453.956	279560100
473.166	289415200
493.19	299614000
514.06	310168300
535.814	321090500
558.488	332392900
582.122	344088800
606.756	356191600
632.432	368715100
659.195	381673800
687.09	395082600
716.166	408956900
746.472	423312400
778.061	438165700
810.987	453535500
845.306	469438000
881.077	485891000
918.362	502913100
957.225	520523800
997.732	538742800
1039.95	557591000
1083.96	577089500
1129.83	597260400
1177.64	618126400
1227.48	639710900
1279.42	662038300
1333.56	685133600
1390	709022500
1448.82	733731900
1510.13	759289200
1574.03	785722800
1640.64	813061300
1710.07	841335900
1782.44	870577800
1857.86	900819600
1936.48	932094400
2018.43	964436900
2103.84	997882500
2192.88	1032468000
2285.67	1068231000
2382.39	1105211000
2483.21	1143449000
2588.3	1182985000
2697.82	1223863000
2811.99	1266127000
2930.99	1309823000
3055.02	1354998000
3184.3	1401699000
3319.05	1449977000
3459.5	1499883000
3605.9	1551473000
3758.49	1604801000
3917.54	1659924000
4083.32	1716900000
4256.12	1775790000
4436.23	1836656000
4623.96	1899563000
4819.63	1964576000
5023.59	2031765000
5236.17	2101198000
5457.75	2172950000
5688.71	2247095000
5929.44	2323709000
6180.36	2402872000
6441.9	2484670000
6714.5	2569186000
6998.64	2656504000
7294.81	2746715000
7603.51	2839910000
7925.27	2936185000
8260.64	3035637000
8610.21	3138368000
8974.57	3244481000
9354.35	3354083000
9750.21	3467285000
10162.8	3584199000
10592.9	3704943000
11041.1	3829636000
11508.4	3958403000
11995.4	4091371000
12503	4228671000
13032.1	4370440000
13583.6	4516817000
14158.4	4667941000
14757.5	4823962000
15382	4985029000
16033	5151299000
16711.4	5322931000
17418.6	5500090000
18155.7	5682945000
18924	5871671000
19724.9	6066445000
20559.6	6267453000
21429.6	6474883000
22336.4	6688929000
23281.7	6909792000
24266.9	7137676000
25293.8	7369666000
26364.2	7596956000
27479.8	7830948000
28642.7	8071828000
29854.8	8319784000
31118.2	8575010000
32435	8837704000
33807.6	9108068000
35238.2	9386312000
36729.4	9672648000
38283.7	9967294000
39903.8	10270470000
41592.4	10582410000
43352.5	10903350000
45187	11233520000
47099.2	11573170000
49092.3	11922550000
51169.8	12270680000
53335.2	12616240000
55592.2	12970930000
57944.7	13334970000
60396.8	13708570000
62952.6	14091960000
65616.6	14485360000
68393.3	14889020000
71287.6	15303170000
74304.3	15728060000
77448.6	16163930000
80726.1	16611030000
84142.2	17069620000
87702.9	17539960000
91414.2	18022310000
95282.6	18516950000
99314.8	19024160000
103518	19627500000
107898	20275530000
112464	20943810000
117223	21632930000
122184	22343460000
127354	23076040000
132744	23831280000
138361	24609830000
144216	25412350000
150319	26239510000
156680	27091990000
163310	27970510000
170221	28875800000
177425	29808580000
184933	30769630000
192759	31759710000
200916	32779290000
209418	33821020000
218280	34893660000
227517	35998040000
237145	37135010000
247180	38305410000
257640	39510150000
268543	40750100000
279907	42026200000
291752	43339390000
304098	44690610000
316967	46080860000
330380	47511130000
344361	48982440000
358933	50495830000
374122	52052370000
389954	53653140000
406456	55263380000
423656	56837940000
441584	58453180000
460271	60110000000
479749	61809300000
500050	63552010000
521211	65339070000
543268	67171410000
566257	69050000000
590220	70975820000
615196	72949850000
641230	74973110000
668365	77046600000
696649	79171370000
726129	81348450000
756857	83578900000
788885	85863800000
822269	88114730000
857065	90354290000
893334	92643400000
931138	94982910000
970541	97373680000
1011612	99816560000
1054420	102312400000
1099041	104862100000
1145549	107466500000
1194026	110126500000
1244554	112843000000
1297221	115616800000
1352116	118448900000
1409334	121340200000
1468973	124291500000
1531136	127303800000
1595930	130378000000
1663466	133905000000
1733859	137576500000
1807232	141336400000
1883709	145186500000
1963423	149128500000
2046510	153164000000
2133113	157295000000
2223381	161523100000
2317469	165850200000
2415538	170278000000
2517757	174808500000
2624302	179443500000
2735356	184184800000
2851109	189034300000
2971761	193994000000
3097518	199065800000
3228597	204121200000
3365223	208497500000
3507631	212948200000
3656064	217473900000
3810780	222075400000
3972042	226753400000
4140129	231508400000
4315328	236341300000
4497942	241252600000
4688283	246243100000
4886679	251313400000
5093471	256464100000
5309014	261695800000
5533677	267009200000
5767848	272404900000
6011929	277883500000
6266338	283445500000
6531514	288333400000
6807911	292207800000
7096004	296106300000
7396288	300028300000
7709280	303973400000
8035517	307941100000
8375560	311930900000
8729992	315942400000
9099423	319975000000
9484487	324028200000
9885846	328101400000
10304190	332194200000
10740240	336306000000
11194740	340436100000
11668470	344584100000
12162250	348749400000
12676920	352931300000
13213380	359110100000
13772530	366243200000
14355350	373482300000
14962830	380828300000
15596020	388281700000
16256010	395843400000
16943920	403513900000
17660940	411293900000
18408310	419184200000
19187300	427185200000
19999260	435297800000
20845570	443522400000
21727700	451859700000
22647160	460310300000
23605530	468874800000
24604460	477553600000
25645660	486347400000
26730920	493295800000
27862100	500243200000
29041150	507241000000
30270100	514288800000
31551050	521386000000
32886210	528532100000
34277870	535726500000
35728420	542968700000
37240360	550258000000
38816270	557594000000
40458880	564976000000
42170990	572403400000
43955560	579875600000
45815650	587392000000
47754450	594951800000
49775290	602554600000
51881660	609605200000
54077160	614876200000
56365560	620137200000
58750810	625387500000
61236990	630626300000
63828380	635852800000
66529440	641066100000
69344790	646265300000
72279280	651449800000
75337960	656618800000
78526070	661771300000
81849090	666906700000
85312730	672024100000
88922950	677122900000
92685940	682202200000
96608170	687261300000
100696400	692299500000
104957600	697578800000
109399100	703079300000
114028600	708564100000
118854000	714032600000
123883600	719484100000
129126000	724917700000
134590300	730332800000
140285800	735728700000
146222400	741104700000
152410100	746460100000
158859700	751794100000
165582300	757106200000
172589300	762395700000
179892800	767662000000
187505400	772904300000
195440200	778122100000
203710700	783314800000
212331200	785801600000
221316500	787566600000
230682100	789275900000
240443900	790929400000
250618900	792527200000
261224500	794069300000
272278800	795555800000
283800900	796986700000
295810700	798362100000
308328600	799682100000
321376300	800946900000
334976100	802156400000
349151400	803311000000
363926600	804410700000
379327100	805455700000
395379200	806446200000
412110700	807331000000
429550100	807550700000
447727600	807715800000
466674300	807826500000
486422700	807883400000
507006900	807886700000
528462100	807837000000
550825200	807734600000
574134800	807579900000
598430700	807373400000
623754700	807115500000
650150400	806806700000
677663100	806447500000
706340100	806038400000
736230600	805579700000
767385900	805072100000
799859700	804516000000
833707800	803936700000
868988100	803355200000
905761500	802726600000
944091000	802051500000
984042500	801330400000
1025685000	800563800000
1069089000	799752200000
1114330000	798896200000
1161486000	797996300000
1210637000	797053100000
1261868000	796067000000
1315267000	795038800000
1370925000	793968900000
1428939000	792857800000
1489409000	791706300000
1552436000	790514700000
1618132000	789283700000
1686607000	786215400000
1757980000	782066300000
1832373000	777899700000
1909914000	773716400000
1990737000	769517200000
2074980000	765303100000
2162787000	761074900000
2254311000	756833400000
2349708000	752579500000
2449141000	748314000000
2552783000	744037700000
2660810000	739751500000
2773408000	735456000000
2890772000	731152200000
3013102000	726840700000
3140609000	722522300000
3273511000	718197800000
3412038000	713780400000
3556427000	709350300000
3706925000	704917400000
3863793000	700482400000
4027299000	696046100000
4197724000	691609100000
4375360000	687172100000
4560514000	682735700000
4753504000	678300600000
4954660000	673867400000
5164328000	669436700000
5382869000	665009200000
5610659000	660585500000
5848087000	656166100000
6095563000	651751500000
6353512000	647342500000
6622376000	643762700000
6902618000	643880100000
7194719000	643974100000
7499181000	644045100000
7816527000	644093200000
8147302000	644118800000
8492075000	644122000000
8851438000	644103100000
9226008000	644062400000
9616429000	644000100000
10023370000	643916400000
10447540000	643811600000
10889650000	643685900000
11350470000	643539600000
11830790000	643372900000
12331440000	643186100000
12853280000	642979300000
13397190000	641391300000
13964130000	638183000000
14555050000	634971700000
15170990000	631757900000
15812980000	628541900000
16482150000	625324200000
17179630000	622105200000
17906630000	618885200000
18664390000	615664600000
19454220000	612443900000
20277470000	609223400000
21135560000	606003400000
22029970000	602784400000
22962220000	599566700000
23933920000	596350500000
24946740000	593136400000
26002420000	589924500000
27102780000	587346700000
28249700000	584995800000
29445150000	582640000000
30691200000	580279600000
31989970000	577914800000
33343700000	575546100000
34754720000	573173700000
36225450000	570797800000
37758420000	568418700000
39356260000	566036800000
41021720000	563652300000
42757650000	561265400000
44567050000	558876500000
46453010000	556485800000
48418780000	554093500000
50467740000	551699900000
52603400000	549354800000
54829440000	551920000000
57149680000	554485900000
59568110000	557052700000
62088880000	559620200000
64716320000	562188600000
67454950000	564757900000
70309470000	567328200000
73284790000	569899400000
76386010000	572471600000
79618470000	575044900000
82987720000	577619300000
86499550000	580194900000
90159990000	582771600000
93975330000	585349500000
97952120000	587928700000
102097200000	590509200000
106417700000	592355600000
110921000000	592361500000
115614900000	592357600000
120507400000	592344200000
125607000000	592321300000
130922400000	592289000000
136462700000	592247500000
142237400000	592196900000
148256500000	592137300000
154530400000	592068800000
161069700000	591991600000
167885800000	591905700000
174990200000	591811200000
182395400000	591708300000
190113900000	591597200000
198159000000	591477800000
206544600000	591350300000
215285000000	592641800000
224395300000	595044000000
233891200000	597448000000
243788900000	599853900000
254105400000	602261700000
264858500000	604671500000
276066600000	607083400000
287749000000	609497200000
299925800000	611913300000
312617900000	614331400000
325847100000	616751800000
339636100000	619174400000
354008600000	621599300000
368989400000	624026600000
384604000000	626456200000
400879500000	628888300000
417843700000	631322900000
435525800000	637831800000
453956100000	645197300000
473166300000	652640800000
493189500000	660163400000
514060000000	667765700000
535813700000	675448700000
558488000000	683213300000
582121800000	691060200000
606755700000	698990400000
632432000000	707004700000
659194900000	715104100000
687090300000	723289500000
716166200000	731561800000
746472500000	739921800000
778061300000	748370700000
810986900000	756909200000
845305800000	765576100000
881077000000	774630200000
918361900000	783784800000
957224600000	793040700000
997731900000	802399300000
1039953000000	811861600000
1083961000000	821428700000
1129832000000	831101900000
1177644000000	840882400000
1227478000000	850771200000
1279422000000	860769800000
1333564000000	870879100000
1389997000000	881100600000
1448818000000	891435400000
1510128000000	901884800000
1574033000000	912450000000
1640642000000	923132500000
1710070000000	932632400000
1782436000000	940176700000
1857864000000	947775500000
1936484000000	955429200000
2018431000000	963138200000
2103845000000	970903100000
2192875000000	978724200000
2285672000000	986602000000
2382395000000	994536800000
2483212000000	1002529000000
2588295000000	1010580000000
2697825000000	1018689000000
2811990000000	1026856000000
2930987000000	1035083000000
3055018000000	1043370000000
3184299000000	1051717000000
3319050000000	1060125000000
3459504000000	1069750000000
3605901000000	1080039000000
3758494000000	1090422000000
3917544000000	1100898000000
4083324000000	1111469000000
4256120000000	1122136000000
4436228000000	1132899000000
4623958000000	1143759000000
4819632000000	1154718000000
5023586000000	1165776000000
5236171000000	1176934000000
5457753000000	1188193000000
5688711000000	1199554000000
5929442000000	1211018000000
6180361000000	1222586000000
6441898000000	1234259000000
6714503000000	1246038000000
6998643000000	1245879000000
7294808000000	1245004000000
7603505000000	1244124000000
7925266000000	1243240000000
8260643000000	1242351000000
8610212000000	1241457000000
8974574000000	1240559000000
9354355000000	1239656000000
9750207000000	1238749000000
10162810000000	1237838000000
10592870000000	1236923000000
11041140000000	1236003000000
11508370000000	1235080000000
11995380000000	1234153000000
12502990000000	1233222000000
13032080000000	1232287000000
13583570000000	1232083000000
14158390000000	1234502000000
14757540000000	1236921000000
15382040000000	1239340000000
16032960000000	1241760000000
16711440000000	1244180000000
17418620000000	1246602000000
18155740000000	1249023000000
18924040000000	1251445000000
19724860000000	1253868000000
20559560000000	1256292000000
21429590000000	1258717000000
22336430000000	1261142000000
23281650000000	1263568000000
24266870000000	1265995000000
25293790000000	1268423000000
26364150000000	1270852000000
27479820000000	1273282000000
28642690000000	1275713000000
29854780000000	1278146000000
31118160000000	1280579000000
32435000000000	1283013000000
33807560000000	1285449000000
35238210000000	1287886000000
36729400000000	1290324000000
38283690000000	1292763000000
39903760000000	1295204000000
41592390000000	1297646000000
43352470000000	1300090000000
45187030000000	1302535000000
47099230000000	1304981000000
49092350000000	1307429000000
51169810000000	1309879000000
53335190000000	1312330000000
55592200000000	1314783000000
57944720000000	1317237000000
60396790000000	1319693000000
62952620000000	1322151000000
65616620000000	1324610000000
68393340000000	1327071000000
71287570000000	1329534000000
74304280000000	1331999000000
77448650000000	1334466000000
80726080000000	1336934000000
84142200000000	1339405000000
87702880000000	1341877000000
91414240000000	1344351000000
95282650000000	1346828000000
99314770000000	1349306000000
103517500000000	1351787000000
107898100000000	1354269000000
112464100000000	1356754000000
117223300000000	1359241000000
122183900000000	1361730000000
127354400000000	1364221000000
132743700000000	1366715000000
138361000000000	1369210000000
144216100000000	1371708000000
150319000000000	1374209000000
156680100000000	1376711000000
163310400000000	1379216000000
170221300000000	1381724000000
177424600000000	1384234000000
184932800000000	1386746000000
192758600000000	1389261000000
200915700000000	1391778000000
209417900000000	1394298000000
218279900000000	1396820000000
227517000000000	1399345000000
237144900000000	1401873000000
247180300000000	1404403000000
257640300000000	1406935000000
268543000000000	1409471000000
279907100000000	1412009000000
291752000000000	1414550000000
304098200000000	1417093000000
316966800000000	1419640000000
330380100000000	1422189000000
344360900000000	1424741000000
358933400000000	1427296000000
374122500000000	1429853000000
389954400000000	1432414000000
406456300000000	1434977000000
423656500000000	1437543000000
441584500000000	1440113000000
460271200000000	1442685000000
479748700000000	1445260000000
500050500000000	1447838000000
521211300000000	1450419000000
543267600000000	1453004000000
566257300000000	1455591000000
590219900000000	1458182000000
615196500000000	1460775000000
641230000000000	1463372000000
668365200000000	1465972000000
696648700000000	1468575000000
726129100000000	1471181000000
756857000000000	1473790000000
788885300000000	1476403000000
822268900000000	1479019000000
857065200000000	1481638000000
893334000000000	1484261000000
931137500000000	1486887000000
970540900000000	1489516000000
1011612000000000	1492148000000
1054420000000000	1494784000000
1099041000000000	1497423000000
1145549000000000	1500066000000
1194026000000000	1502712000000
1244554000000000	1505362000000
1297221000000000	1508015000000
1352116000000000	1510671000000
1409334000000000	1513331000000
1468973000000000	1515995000000
1531136000000000	1518662000000
1595930000000000	1521333000000
1663466000000000	1524007000000
1733859000000000	1526685000000
1807232000000000	1529366000000
1883709000000000	1532051000000
1963423000000000	1534740000000
2046510000000000	1537432000000
2133113000000000	1540128000000
2223381000000000	1542828000000
2317469000000000	1545531000000
2415538000000000	1548238000000
2517757000000000	1550949000000
2624302000000000	1553664000000
2735356000000000	1556382000000
2851109000000000	1559105000000
2971761000000000	1561831000000
3097518000000000	1564560000000
3228597000000000	1567294000000
3365223000000000	1570032000000

## Sheet: dimorphos-#8
0.00336522	10342.5
0.00350763	10739.1
0.00365606	11150.9
0.00381078	11578.4
0.00397204	12022.4
0.00414013	12483.3
0.00431533	12962
0.00449794	13459
0.00468828	13975
0.00488668	14510.8
0.00509347	15067.2
0.00530901	15644.9
0.00553368	16244.7
0.00576785	16867.5
0.00601193	17514.2
0.00626634	18185.7
0.00653151	18882.9
0.00680791	19606.8
0.007096	20358.5
0.00739629	21139
0.00770928	21949.4
0.00803552	22790.9
0.00837556	23664.6
0.00872999	24571.9
0.00909942	25513.8
0.00948449	26491.9
0.00988585	27507.5
0.0103042	28562
0.0107402	29656.9
0.0111947	30793.8
0.0116685	31974.3
0.0121622	33199.9
0.0126769	34472.6
0.0132134	35794
0.0137725	37166.1
0.0143553	38590.7
0.0149628	40070
0.015596	41605.9
0.016256	43200.7
0.0169439	44856.5
0.0176609	46575.9
0.0184083	48361.1
0.0191873	50214.7
0.0199993	52139.3
0.0208456	54137.7
0.0217277	56212.7
0.0226472	58367.1
0.0236055	60604.1
0.0246045	62926.8
0.0256457	65338.5
0.0267309	67842.6
0.0278621	70442.6
0.0290412	73142.2
0.0302701	75945.3
0.031551	78855.7
0.0328862	81877.6
0.0342779	85015.3
0.0357284	88273.2
0.0372404	91655.8
0.0388163	95168.1
0.0404589	98814.8
0.042171	102601
0.0439556	106533
0.0458156	110615
0.0477544	114853
0.0497753	119254
0.0518817	123823
0.0540772	128568
0.0563656	133494
0.0587508	138608
0.061237	143918
0.0638284	149432
0.0665294	155157
0.0693448	161102
0.0722793	167273
0.075338	173681
0.0785261	180335
0.0818491	187243
0.0853127	194416
0.088923	201863
0.0926859	209596
0.0966082	217624
0.100696	225960
0.104958	234616
0.109399	243602
0.114029	252933
0.118854	262621
0.123884	272679
0.129126	283123
0.13459	293966
0.140286	305225
0.146222	316914
0.15241	329050
0.15886	341652
0.165582	354735
0.172589	368319
0.179893	382423
0.187505	397067
0.19544	412271
0.203711	428057
0.212331	444448
0.221316	461465
0.230682	479133
0.240444	497478
0.250619	516524
0.261225	536299
0.272279	556830
0.283801	578147
0.295811	600280
0.308329	623258
0.321376	647116
0.334976	671886
0.349151	697604
0.363927	724304
0.379327	752026
0.395379	780809
0.412111	810692
0.42955	841718
0.447728	873930
0.466674	907374
0.486423	942096
0.507007	978146
0.528462	1015574
0.550825	1054433
0.574135	1094777
0.598431	1136663
0.623755	1180150
0.65015	1225299
0.677663	1272173
0.70634	1320838
0.736231	1371364
0.767386	1423819
0.79986	1478279
0.833708	1534820
0.868988	1593521
0.905761	1654464
0.944091	1717735
0.984043	1783423
1.02568	1851620
1.06909	1922421
1.11433	1995926
1.16149	2072238
1.21064	2151464
1.26187	2233715
1.31527	2319107
1.37092	2407758
1.42894	2499793
1.48941	2595342
1.55244	2694533
1.61813	2797501
1.68661	2904399
1.75798	3015375
1.83237	3130585
1.90991	3250190
1.99074	3374358
2.07498	3503263
2.16279	3637083
2.25431	3776008
2.34971	3920230
2.44914	4069952
2.55278	4225383
2.66081	4386739
2.77341	4554247
2.89077	4728139
3.0131	4908660
3.14061	5096074
3.27351	5290638
3.41204	5492616
3.55643	5702291
3.70693	5919956
3.86379	6145913
4.0273	6380478
4.19772	6623977
4.37536	6876751
4.56051	7139152
4.7535	7411545
4.95466	7694309
5.16433	7987838
5.38287	8292542
5.61066	8608844
5.84809	8937184
6.09556	9278019
6.35351	9631808
6.62238	9999054
6.90262	10380270
7.19472	10775990
7.49918	11186750
7.81653	11613140
8.1473	12055740
8.49207	12515160
8.85144	12992050
9.22601	13487070
9.61643	14000900
10.0234	14534250
10.4475	15087860
10.8896	15662510
11.3505	16258980
11.8308	16878110
12.3314	17520760
12.8533	18187890
13.3972	18880350
13.9641	19599100
14.555	20345120
15.171	21119460
15.813	21923190
16.4822	22757400
17.1796	23623260
17.9066	24521960
18.6644	25454730
19.4542	26422870
20.2775	27427720
21.1356	28470650
22.03	29553100
22.9622	30676560
23.9339	31842590
24.9467	33052640
26.0024	34308360
27.1028	35611610
28.2497	36964180
29.4452	38367930
30.6912	39824790
31.99	41336750
33.3437	42905890
34.7547	44534370
36.2255	46224400
37.7584	47978310
39.3563	49798490
41.0217	51687440
42.7576	53647740
44.5671	55682060
46.453	57793190
48.4188	59984010
50.4677	62257610
52.6034	64617020
54.8294	67065450
57.1497	69606210
59.5681	72242780
62.0889	74978740
64.7163	77817820
67.4549	80763870
70.3095	83820890
73.2848	86993040
76.386	90284630
79.6185	93700120
82.9877	97244130
86.4995	100921500
90.16	104737100
93.9753	108696300
97.9521	112804200
102.097	117066800
106.418	121489500
110.921	126078300
115.615	130839500
120.507	135779400
125.607	140904600
130.922	146222100
136.463	151739100
142.237	157462900
148.256	163401300
154.53	169562200
161.07	175953800
167.886	182584700
174.99	189463900
182.395	196600500
190.114	204004100
198.159	211684500
206.545	219652100
215.285	227917400
224.395	236491500
233.891	245385700
243.789	254611900
254.105	264182400
264.858	274109900
276.067	284407500
287.749	295088900
299.926	306168200
312.618	317660100
325.847	329579800
339.636	341943100
354.009	354766200
368.989	368066000
384.604	381860100
400.88	396166500
417.844	411004100
435.526	426392300
453.956	442351400
473.166	458902300
493.19	476066600
514.06	493866700
535.814	512325900
558.488	531468300
582.122	551318700
606.756	571903100
632.432	593248200
659.195	615381600
687.09	638332200
716.166	662129500
746.472	686804500
778.061	712388800
810.987	738915700
845.306	766419300
881.077	794934800
918.362	824499100
957.225	855150000
997.732	886926800
1039.95	919870100
1083.96	954022200
1129.83	989426500
1177.64	1026128000
1227.48	1064174000
1279.42	1103612000
1333.56	1144493000
1390	1186868000
1448.82	1230791000
1510.13	1276318000
1574.03	1323505000
1640.64	1372414000
1710.07	1423106000
1782.44	1475643000
1857.86	1530091000
1936.48	1586518000
2018.43	1644996000
2103.84	1705596000
2192.88	1768394000
2285.67	1833469000
2382.39	1900901000
2483.21	1970773000
2588.3	2043171000
2697.82	2118186000
2811.99	2195909000
2930.99	2276437000
3055.02	2359866000
3184.3	2446297000
3319.05	2535830000
3459.5	2628581000
3605.9	2724665000
3758.49	2824196000
3917.54	2927296000
4083.32	3034089000
4256.12	3144704000
4436.23	3259274000
4623.96	3377938000
4819.63	3500835000
5023.59	3628115000
5236.17	3759929000
5457.75	3896432000
5688.71	4037789000
5929.44	4184165000
6180.36	4335734000
6441.9	4492687000
6714.5	4655203000
6998.64	4823467000
7294.81	4997676000
7603.51	5178033000
7925.27	5364748000
8260.64	5558038000
8610.21	5758127000
8974.57	5965245000
9354.35	6179632000
9750.21	6401533000
10162.8	6631203000
10592.9	6868904000
11041.1	7114906000
11508.4	7369489000
11995.4	7632941000
12503	7905559000
13032.1	8187660000
13583.6	8479551000
14158.4	8781559000
14757.5	9094021000
15382	9417283000
16033	9751704000
16711.4	10097650000
17418.6	10455510000
18155.7	10825670000
18924	11208540000
19724.9	11604520000
20559.6	12014060000
21429.6	12437600000
22336.4	12875590000
23281.7	13328500000
24266.9	13796820000
25293.8	14273920000
26364.2	14739660000
27479.8	15220000000
28642.7	15715360000
29854.8	16226200000
31118.2	16752970000
32435	17296130000
33807.6	17856170000
35238.2	18433560000
36729.4	19028830000
38283.7	19642480000
39903.8	20275050000
41592.4	20927070000
43352.5	21599120000
45187	22291760000
47099.2	23005580000
49092.3	23741170000
51169.8	24480210000
53335.2	25220540000
55592.2	25982040000
57944.7	26765280000
60396.8	27570810000
62952.6	28399220000
65616.6	29251100000
68393.3	30127060000
71287.6	31027710000
74304.3	31953690000
77448.6	32905650000
80726.1	33884240000
84142.2	34890140000
87702.9	35924040000
91414.2	36986640000
95282.6	38078660000
99314.8	39200830000
103518	40536340000
107898	41973600000
112464	43459450000
117223	44995410000
122184	46583050000
127354	48223990000
132744	49919910000
138361	51672500000
144216	53483530000
150319	55354810000
156680	57288190000
163310	59285580000
170221	61348940000
177425	63480280000
184933	65681670000
192759	67955240000
200916	70297680000
209418	72577260000
218280	74926050000
227517	77345950000
237145	79838910000
247180	82406910000
257640	85052000000
268543	87776240000
279907	90581780000
291752	93470770000
304098	96445460000
316967	99508100000
330380	102661000000
344361	105906600000
358933	109247300000
374122	112685500000
389954	116223800000
406456	119840400000
423656	123506700000
441584	127276000000
460271	131150900000
479749	135133900000
500050	139227800000
521211	143435200000
543268	147758900000
566257	152201500000
590220	156766000000
615196	161455200000
641230	166272100000
668365	171219600000
696649	176300800000
726129	181518800000
756857	186876700000
788885	192377700000
822269	197585300000
857065	202607100000
893334	207740100000
931138	212986100000
970541	218347000000
1011612	223824800000
1054420	229421400000
1099041	235138600000
1145549	240978600000
1194026	246943200000
1244554	253034500000
1297221	259254400000
1352116	265604900000
1409334	272088100000
1468973	278706000000
1531136	285460600000
1595930	292353900000
1663466	300190800000
1733859	308336400000
1807232	316675700000
1883709	325212300000
1963423	333949900000
2046510	342892200000
2133113	352043000000
2223381	361406200000
2317469	370985500000
2415538	380784900000
2517757	390808300000
2624302	401059600000
2735356	411542800000
2851109	422262000000
2971761	433221300000
3097518	444424700000
3228597	455434700000
3365223	464008700000
3507631	472700900000
3656064	481511800000
3810780	490441800000
3972042	499491300000
4140129	508660700000
4315328	517950500000
4497942	527361000000
4688283	536892400000
4886679	546545100000
5093471	556319400000
5309014	566215400000
5533677	576233400000
5767848	586373500000
6011929	596635900000
6266338	607020600000
6531514	616119600000
6807911	623311900000
7096004	630528400000
7396288	637768000000
7709280	645029500000
8035517	652311800000
8375560	659613500000
8729992	666933500000
9099423	674270500000
9484487	681623300000
9885846	688990600000
10304190	696371100000
10740240	703763500000
11194740	711166600000
11668470	718578900000
12162250	725999200000
12676920	733426100000
13213380	743391200000
13772530	754540300000
14355350	765783500000
14962830	777120300000
15596020	788549700000
16256010	800071000000
16943920	811683500000
17660940	823386300000
18408310	835178400000
19187300	847059100000
19999260	859027400000
20845570	871082300000
21727700	883223000000
22647160	895448300000
23605530	907757200000
24604460	920148800000
25645660	932621900000
26730920	938764700000
27862100	944686200000
29041150	950556300000
30270100	956373700000
31551050	962137200000
32886210	967845600000
34277870	973497600000
35728420	979092300000
37240360	984628300000
38816270	990104700000
40458880	995520300000
42170990	1000874000000
43955560	1006165000000
45815650	1011392000000
47754450	1016553000000
49775290	1021649000000
51881660	1025936000000
54077160	1027908000000
56365560	1029791000000
58750810	1031585000000
61236990	1033291000000
63828380	1034909000000
66529440	1036437000000
69344790	1037877000000
72279280	1039228000000
75337960	1040490000000
78526070	1041663000000
81849090	1042747000000
85312730	1043743000000
88922950	1044650000000
92685940	1045469000000
96608170	1046200000000
100696400	1046843000000
104957600	1047702000000
109399100	1048747000000
114028600	1049707000000
118854000	1050580000000
123883600	1051367000000
129126000	1052069000000
134590300	1052685000000
140285800	1053216000000
146222400	1053662000000
152410100	1054024000000
158859700	1054303000000
165582300	1054497000000
172589300	1054608000000
179892800	1054637000000
187505400	1054583000000
195440200	1054448000000
203710700	1054231000000
212331200	1051512000000
221316500	1048117000000
230682100	1044655000000
240443900	1041126000000
250618900	1037531000000
261224500	1033872000000
272278800	1030150000000
283800900	1026367000000
295810700	1022522000000
308328600	1018619000000
321376300	1014658000000
334976100	1010640000000
349151400	1006566000000
363926600	1002439000000
379327100	998259000000
395379200	994027600000
412110700	989665300000
429550100	984299900000
447727600	978897200000
466674300	973458800000
486422700	967985900000
507006900	962480000000
528462100	956942600000
550825200	951375000000
574134800	945778500000
598430700	940154700000
623754700	934504700000
650150400	928830000000
677663100	923131800000
706340100	917411600000
736230600	911670600000
767385900	905910100000
799859700	900131400000
833707800	894778900000
868988100	890211700000
905761500	885615500000
944091000	880991400000
984042500	876340400000
1025685000	871663800000
1069089000	866962600000
1114330000	862237900000
1161486000	857490800000
1210637000	852722400000
1261868000	847933800000
1315267000	843126000000
1370925000	838300000000
1428939000	833456900000
1489409000	828597800000
1552436000	823723500000
1618132000	818835200000
1686607000	813263300000
1757980000	807296400000
1832373000	801332500000
1909914000	795372700000
1990737000	789417900000
2074980000	783469000000
2162787000	777527000000
2254311000	771592700000
2349708000	765667000000
2449141000	759750800000
2552783000	753844900000
2660810000	747950100000
2773408000	742067200000
2890772000	736197000000
3013102000	730340200000
3140609000	724497700000
3273511000	718670100000
3412038000	713496900000
3556427000	708396700000
3706925000	703302700000
3863793000	698215700000
4027299000	693136400000
4197724000	688065400000
4375360000	683003300000
4560514000	677950900000
4753504000	672908700000
4954660000	667877300000
5164328000	662857400000
5382869000	657849500000
5610659000	652854200000
5848087000	647872000000
6095563000	642903600000
6353512000	637949300000
6622376000	633791800000
6902618000	633149300000
7194719000	632484500000
7499181000	631797800000
7816527000	631089500000
8147302000	630359800000
8492075000	629609200000
8851438000	628837900000
9226008000	628046200000
9616429000	627234400000
10023370000	626403000000
10447540000	625552100000
10889650000	624682000000
11350470000	623793200000
11830790000	622885900000
12331440000	621960400000
12853280000	621017000000
13397190000	619518500000
13964130000	617370700000
14555050000	615211800000
15170990000	613042300000
15812980000	610862600000
16482150000	608673000000
17179630000	606473900000
17906630000	604265600000
18664390000	602048500000
19454220000	599823000000
20277470000	597589400000
21135560000	595348000000
22029970000	593099200000
22962220000	590843300000
23933920000	588580600000
24946740000	586311500000
26002420000	584036300000
27102780000	582220500000
28249700000	580565700000
29445150000	578901400000
30691200000	577227800000
31989970000	575545300000
33343700000	573854100000
34754720000	572154400000
36225450000	570446600000
37758420000	568730800000
39356260000	567007400000
41021720000	565276600000
42757650000	563538700000
44567050000	561793900000
46453010000	560042400000
48418780000	558284500000
50467740000	556520400000
52603400000	554799800000
54829440000	557975600000
57149680000	561158200000
59568110000	564347600000
62088880000	567544000000
64716320000	570747300000
67454950000	573957600000
70309470000	577175000000
73284790000	580399500000
76386010000	583631200000
79618470000	586870200000
82987720000	590116400000
86499550000	593369900000
90159990000	596630800000
93975330000	599899200000
97952120000	603175100000
102097200000	606458500000
106417700000	608947900000
110921000000	609434200000
115614900000	609910800000
120507400000	610377900000
125607000000	610835600000
130922400000	611284000000
136462700000	611723200000
142237400000	612153300000
148256500000	612574300000
154530400000	612986500000
161069700000	613389900000
167885800000	613784500000
174990200000	614170500000
182395400000	614548000000
190113900000	614917000000
198159000000	615277800000
206544600000	615630200000
215285000000	617228300000
224395300000	619802600000
233891200000	622379400000
243788900000	624958700000
254105400000	627540700000
264858500000	630125300000
276066600000	632712700000
287749000000	635302700000
299925800000	637895600000
312617900000	640491300000
325847100000	643090000000
339636100000	645691500000
354008600000	648296100000
368989400000	650903700000
384604000000	653514400000
400879500000	656128300000
417843700000	658745300000
435525800000	664602700000
453956100000	671136600000
473166300000	677727600000
493189500000	684376200000
514060000000	691082800000
535813700000	697848000000
558488000000	704672400000
582121800000	711556500000
606755700000	718500700000
632432000000	725505700000
659194900000	732572000000
687090300000	739700100000
716166200000	746890700000
746472500000	754144200000
778061300000	761461200000
810986900000	768842400000
845305800000	776145200000
881077000000	782394600000
918361900000	788687500000
957224600000	795024200000
997731900000	801405200000
1039953000000	807830700000
1083961000000	814301100000
1129832000000	820816700000
1177644000000	827377800000
1227478000000	833984900000
1279422000000	840638200000
1333564000000	847338200000
1389997000000	854085000000
1448818000000	860879300000
1510128000000	867721200000
1574033000000	874611100000
1640642000000	881549400000
1710070000000	887845700000
1782436000000	893096200000
1857864000000	898371500000
1936484000000	903671900000
2018431000000	908997500000
2103845000000	914348500000
2192875000000	919724900000
2285672000000	925127000000
2382395000000	930555000000
2483212000000	936009000000
2588295000000	941489100000
2697825000000	946995500000
2811990000000	952528400000
2930987000000	958088000000
3055018000000	963674400000
3184299000000	969287700000
3319050000000	974928200000
3459504000000	983069700000
3605901000000	992523300000
3758494000000	1002062000000
3917544000000	1011687000000
4083324000000	1021400000000
4256120000000	1031200000000
4436228000000	1041088000000
4623958000000	1051066000000
4819632000000	1061135000000
5023586000000	1071294000000
5236171000000	1081546000000
5457753000000	1091890000000
5688711000000	1102328000000
5929442000000	1112860000000
6180361000000	1123488000000
6441898000000	1134212000000
6714503000000	1145034000000
6998643000000	1146476000000
7294808000000	1147354000000
7603505000000	1148228000000
7925266000000	1149098000000
8260643000000	1149964000000
8610212000000	1150825000000
8974574000000	1151682000000
9354355000000	1152536000000
9750207000000	1153385000000
10162810000000	1154230000000
10592870000000	1155072000000
11041140000000	1155910000000
11508370000000	1156743000000
11995380000000	1157573000000
12502990000000	1158400000000
13032080000000	1159223000000
13583570000000	1161209000000
14158390000000	1167375000000
14757540000000	1173570000000
15382040000000	1179793000000
16032960000000	1186046000000
16711440000000	1192327000000
17418620000000	1198638000000
18155740000000	1204978000000
18924040000000	1211348000000
19724860000000	1217748000000
20559560000000	1224177000000
21429590000000	1230637000000
22336430000000	1237127000000
23281650000000	1243648000000
24266870000000	1250199000000
25293790000000	1256781000000
26364150000000	1263394000000
27479820000000	1270038000000
28642690000000	1276714000000
29854780000000	1283421000000
31118160000000	1290160000000
32435000000000	1296930000000
33807560000000	1303733000000
35238210000000	1310568000000
36729400000000	1317435000000
38283690000000	1324335000000
39903760000000	1331268000000
41592390000000	1338233000000
43352470000000	1345232000000
45187030000000	1352264000000
47099230000000	1359330000000
49092350000000	1366429000000
51169810000000	1373562000000
53335190000000	1380730000000
55592200000000	1387931000000
57944720000000	1395167000000
60396790000000	1402437000000
62952620000000	1409743000000
65616620000000	1417083000000
68393340000000	1424459000000
71287570000000	1431870000000
74304280000000	1439316000000
77448650000000	1446799000000
80726080000000	1454317000000
84142200000000	1461871000000
87702880000000	1469462000000
91414240000000	1477090000000
95282650000000	1484754000000
99314770000000	1492455000000
103517500000000	1500193000000
107898100000000	1507969000000
112464100000000	1515783000000
117223300000000	1523634000000
122183900000000	1531523000000
127354400000000	1539450000000
132743700000000	1547416000000
138361000000000	1555420000000
144216100000000	1563463000000
150319000000000	1571545000000
156680100000000	1579667000000
163310400000000	1587827000000
170221300000000	1596028000000
177424600000000	1604268000000
184932800000000	1612549000000
192758600000000	1620869000000
200915700000000	1629231000000
209417900000000	1637633000000
218279900000000	1646076000000
227517000000000	1654560000000
237144900000000	1663085000000
247180300000000	1671652000000
257640300000000	1680261000000
268543000000000	1688912000000
279907100000000	1697605000000
291752000000000	1706341000000
304098200000000	1715120000000
316966800000000	1723941000000
330380100000000	1732806000000
344360900000000	1741714000000
358933400000000	1750666000000
374122500000000	1759662000000
389954400000000	1768701000000
406456300000000	1777785000000
423656500000000	1786914000000
441584500000000	1796088000000
460271200000000	1805306000000
479748700000000	1814570000000
500050500000000	1823879000000
521211300000000	1833235000000
543267600000000	1842636000000
566257300000000	1852083000000
590219900000000	1861577000000
615196500000000	1871118000000
641230000000000	1880706000000
668365200000000	1890341000000
696648700000000	1900023000000
726129100000000	1909753000000
756857000000000	1919532000000
788885300000000	1929358000000
822268900000000	1939233000000
857065200000000	1949157000000
893334000000000	1959129000000
931137500000000	1969151000000
970540900000000	1979223000000
1011612000000000	1989344000000
1054420000000000	1999515000000
1099041000000000	2009737000000
1145549000000000	2020009000000
1194026000000000	2030332000000
1244554000000000	2040706000000
1297221000000000	2051132000000
1352116000000000	2061609000000
1409334000000000	2072138000000
1468973000000000	2082719000000
1531136000000000	2093353000000
1595930000000000	2104039000000
1663466000000000	2114779000000
1733859000000000	2125571000000
1807232000000000	2136418000000
1883709000000000	2147318000000
1963423000000000	2158272000000
2046510000000000	2169280000000
2133113000000000	2180343000000
2223381000000000	2191462000000
2317469000000000	2202635000000
2415538000000000	2213864000000
2517757000000000	2225149000000
2624302000000000	2236490000000
2735356000000000	2247887000000
2851109000000000	2259341000000
2971761000000000	2270852000000
3097518000000000	2282420000000
3228597000000000	2294046000000
3365223000000000	2305729000000
