# Supplementary material for: Recent collisional history of (65803) Didymos
Source: Nat Commun. 2024 May 3;15:3714. doi: 10.1038/s41467-024-48094-7 (PMC11068898; doi:10.1038/s41467-024-48094-7)
Supplement: Supplementary file 2 — Source Data [file 41467_2024_48094_MOESM2_ESM.zip › source_data/fig_3_right.xlsx]

## Sheet: didymos-#1
0.1	534.578
0.101391	553.929
0.102802	573.979
0.104232	594.756
0.105682	616.284
0.107152	638.592
0.108643	661.707
0.110154	685.659
0.111686	710.477
0.11324	736.194
0.114815	762.842
0.116413	790.455
0.118032	819.066
0.119674	848.714
0.121339	879.434
0.123027	911.266
0.124738	944.251
0.126474	978.429
0.128233	1013.85
0.130017	1050.54
0.131826	1088.57
0.13366	1127.97
0.135519	1168.8
0.137404	1211.1
0.139316	1254.94
0.141254	1300.36
0.143219	1347.43
0.145211	1396.2
0.147231	1446.74
0.149279	1499.1
0.151356	1553.36
0.153462	1609.59
0.155597	1667.85
0.157761	1728.21
0.159956	1790.77
0.162181	1855.58
0.164437	1922.74
0.166725	1992.34
0.169044	2064.45
0.171396	2139.17
0.17378	2216.6
0.176198	2296.83
0.178649	2379.96
0.181134	2466.1
0.183654	2555.36
0.186209	2647.84
0.188799	2743.68
0.191426	2842.98
0.194089	2945.88
0.196789	3052.5
0.199526	3162.98
0.202302	3277.46
0.205116	3396.08
0.20797	3519
0.210863	3646.36
0.213796	3778.33
0.21677	3915.08
0.219786	4056.78
0.222843	4203.6
0.225944	4355.74
0.229087	4513.38
0.232274	4676.73
0.235505	4845.99
0.238781	5021.37
0.242103	5203.11
0.245471	5391.41
0.248886	5586.54
0.252348	5788.72
0.255859	5998.22
0.259418	6215.3
0.263027	6440.24
0.266686	6673.31
0.270396	6914.82
0.274157	7165.07
0.277971	7424.38
0.281838	7693.07
0.285759	7971.48
0.289734	8259.97
0.293765	8558.89
0.297852	8868.63
0.301995	9189.58
0.306196	9522.14
0.310456	9866.74
0.314775	10223.8
0.319154	10593.8
0.323594	10977.1
0.328095	11374.4
0.33266	11786
0.337287	12212.5
0.341979	12654.4
0.346737	13112.4
0.35156	13586.9
0.356451	14078.5
0.36141	14588
0.366438	15115.9
0.371535	15662.8
0.376704	16229.6
0.381944	16816.9
0.387258	17425.4
0.392645	18056
0.398107	18709.3
0.403645	19386.3
0.409261	20087.8
0.414954	20814.7
0.420727	21567.9
0.42658	22348.3
0.432514	23157
0.438531	23994.9
0.444631	24863.1
0.450817	25762.8
0.457088	26695
0.463447	27660.8
0.469894	28661.7
0.476431	29698.8
0.483059	30773.3
0.489779	31886.8
0.496592	33040.5
0.503501	34236
0.510505	35474.7
0.517607	36758.3
0.524807	38088.2
0.532108	39466.3
0.539511	40894.2
0.547016	42373.8
0.554626	43906.9
0.562341	45495.5
0.570164	47141.5
0.578096	48847
0.586138	50614.3
0.594292	52445.4
0.60256	54342.8
0.610942	56308.8
0.619441	58345.9
0.628058	60456.7
0.636795	62643.9
0.645654	64910.1
0.654636	67258.3
0.663743	69691.5
0.672977	72212.6
0.682339	74824.9
0.691831	77531.7
0.701455	80336.3
0.711214	83242.4
0.721108	86253.6
0.731139	89373.6
0.74131	92606.6
0.751623	95956.4
0.762079	99427.3
0.772681	103024
0.78343	106750
0.794328	110611
0.805378	114612
0.816582	118757
0.827942	123052
0.83946	127503
0.851138	132114
0.862978	136892
0.874984	141843
0.887156	146973
0.899498	152289
0.912011	157796
0.924698	163503
0.937562	169416
0.950605	175542
0.963829	181890
0.977237	188468
0.990832	195283
1.00462	202344
1.01859	209661
1.03276	217242
1.04713	225097
1.0617	233236
1.07647	241669
1.09144	250406
1.10662	259460
1.12202	268841
1.13763	278561
1.15345	288632
1.1695	299067
1.18577	309879
1.20226	321081
1.21899	332689
1.23595	344716
1.25314	357177
1.27057	370088
1.28825	383466
1.30617	397327
1.32434	411689
1.34276	426569
1.36145	441988
1.38038	457963
1.39959	474515
1.41906	491665
1.4388	509435
1.45881	527846
1.47911	546922
1.49968	566688
1.52055	587167
1.5417	608386
1.56315	630376
1.58489	653160
1.60694	676766
1.6293	701226
1.65196	726568
1.67494	752826
1.69824	780032
1.72187	808221
1.74582	837427
1.77011	867688
1.79473	899042
1.8197	931528
1.84502	965186
1.87068	1000060
1.89671	1036193
1.92309	1073631
1.94985	1112414
1.97697	1152592
2.00447	1194219
2.03236	1237348
2.06063	1282034
2.0893	1328332
2.11836	1376300
2.14783	1425999
2.17771	1477491
2.208	1530840
2.23872	1586114
2.26986	1643382
2.30144	1702715
2.33346	1764188
2.36592	1827879
2.39883	1893866
2.4322	1962233
2.46604	2033073
2.50034	2106470
2.53513	2182514
2.5704	2261301
2.60615	2342928
2.64241	2427498
2.67917	2515118
2.71644	2605896
2.75423	2699947
2.79254	2797388
2.83139	2898342
2.87078	3002934
2.91072	3111296
2.95121	3223563
2.99227	3339876
3.03389	3460381
3.0761	3585227
3.11889	3714573
3.16228	3848579
3.20627	3987412
3.25087	4131247
3.2961	4280263
3.34195	4434646
3.38844	4594589
3.43558	4760292
3.48337	4931963
3.53183	5109815
3.58096	5294070
3.63078	5484959
3.68129	5682720
3.7325	5887600
3.78443	6099855
3.83707	6319748
3.89045	6547556
3.94457	6783562
3.99945	7028060
4.05509	7281355
4.1115	7543763
4.16869	7815611
4.22669	8097236
4.28549	8388992
4.3451	8691239
4.40555	9004356
4.46684	9328731
4.52898	9664769
4.59198	10012890
4.65586	10373520
4.72063	10747110
4.7863	11134140
4.85288	11535070
4.9204	11950380
4.98885	12380600
5.05825	12826270
5.12861	13287950
5.19996	13766210
5.2723	14261650
5.34564	14774870
5.42001	15306520
5.49541	15857260
5.57186	16427760
5.64937	17018740
5.72796	17630930
5.80764	18265080
5.88844	18921980
5.97035	19602450
6.05341	20307330
6.13762	21037480
6.223	21793910
6.30957	22577470
6.39735	23389130
6.48634	24229890
6.57658	25100790
6.66807	26002900
6.76083	26937330
6.85488	27905250
6.95024	28907840
7.04693	29946340
7.14496	31022030
7.24436	32136250
7.34514	33290350
7.44732	34485770
7.55092	35723980
7.65597	37006500
7.76247	38334900
7.87046	39710770
7.97995	41135860
8.09096	42611910
8.20351	44140730
8.31764	45724210
8.43335	47364290
8.55067	49062980
8.66962	50822360
8.79022	52644600
8.91251	54531920
9.0365	56486630
9.16221	58511140
9.28966	60607920
9.4189	62779530
9.54993	65028630
9.68278	67357970
9.81748	69770330
9.95405	72268600
10.0925	74855950
10.2329	77535510
10.3753	80310570
10.5196	83184490
10.666	86160790
10.8143	89243080
10.9648	92435120
11.1173	95740780
11.272	99164080
11.4288	102709200
11.5878	106380400
11.749	110182200
11.9124	114119100
12.0781	118196000
12.2462	122417700
12.4165	126789700
12.5892	131317000
12.7644	136005000
12.942	140859600
13.122	145886400
13.3045	151091500
13.4896	156481300
13.6773	162062300
13.8676	167841100
14.0605	173824700
14.2561	180020400
14.4544	186435500
14.6555	193077700
14.8594	199955100
15.0661	207075900
15.2757	214448600
15.4882	222082100
15.7036	229985600
15.9221	238168500
16.1436	246640500
16.3682	255411800
16.5959	264492800
16.8267	273894300
17.0608	283627600
17.2982	293704200
17.5388	304136100
17.7828	314935600
18.0302	326115700
18.281	337689600
18.5353	349671000
18.7932	362074100
19.0546	374913500
19.3197	388204400
19.5885	401792100
19.8609	415198400
20.1372	429047700
20.4174	443354400
20.7014	458133400
20.9894	473400200
21.2814	489170400
21.5774	505460600
21.8776	522287500
22.182	539668600
22.4905	557622000
22.8034	576166000
23.1207	595319900
23.4423	615103400
23.7684	635536800
24.099	656641200
24.4343	678438200
24.7742	700309200
25.1189	722180800
25.4683	744726100
25.8226	767965500
26.1818	791919800
26.5461	816610600
26.9154	842060100
27.2898	868291100
27.6694	895327100
28.0543	923192100
28.4446	951911100
28.8403	981509700
29.2415	1012014000
29.6483	1043451000
30.0608	1075850000
30.479	1109237000
30.903	1143644000
31.3329	1184125000
31.7687	1227634000
32.2107	1272722000
32.6588	1319445000
33.1131	1367861000
33.5738	1418031000
34.0408	1470017000
34.5144	1523884000
34.9945	1579697000
35.4813	1637527000
35.9749	1697445000
36.4754	1759524000
36.9828	1823841000
37.4973	1890476000
38.0189	1959509000
38.5478	2031026000
39.0841	2105092000
39.6278	2181272000
40.1791	2260166000
40.738	2341868000
41.3047	2426476000
41.8794	2514090000
42.462	2604816000
43.0527	2698762000
43.6516	2796038000
44.2588	2896760000
44.8745	3001047000
45.4988	3109023000
46.1318	3220814000
46.7735	3336552000
47.4242	3456372000
48.0839	3580415000
48.7529	3708825000
49.4311	3839263000
50.1187	3968611000
50.8159	4102220000
51.5229	4240227000
52.2396	4382771000
52.9663	4529997000
53.7032	4682053000
54.4503	4839092000
55.2077	5001273000
55.9758	5168757000
56.7545	5341712000
57.544	5520310000
58.3445	5704728000
59.1562	5895149000
59.9791	6091762000
60.8135	6294760000
61.6595	6504342000
62.5173	6713894000
63.387	6925154000
64.2688	7142857000
65.1628	7367190000
66.0693	7598345000
66.9885	7836521000
67.9204	8081919000
68.8652	8334749000
69.8232	8595223000
70.7946	8863563000
71.7794	9139993000
72.778	9424744000
73.7904	9718054000
74.817	10020170000
75.8578	10331330000
76.913	10651800000
77.983	10981850000
79.0679	11354810000
80.1678	11745240000
81.2831	12148660000
82.4138	12565500000
83.5603	12996180000
84.7227	13441140000
85.9013	13900830000
87.0964	14375720000
88.308	14866270000
89.5365	15372990000
90.782	15896370000
92.045	16436950000
93.3254	16995250000
94.6237	17571820000
95.9401	18167240000
97.2747	18782080000
98.6279	19404550000
100	19971320000
101.391	20553790000
102.802	21152370000
104.232	21767460000
105.682	22399480000
107.152	23048870000
108.643	23716050000
110.154	24401470000
111.686	25105590000
113.24	25828870000
114.815	26571790000
116.413	27334820000
118.032	28118470000
119.674	28923240000
121.339	29749640000
123.027	30598190000
124.738	31386920000
126.474	32076950000
128.233	32780540000
130.017	33497910000
131.826	34229270000
133.66	34974840000
135.519	35734830000
137.404	36509460000
139.316	37298950000
141.254	38103520000
143.219	38923390000
145.211	39758790000
147.231	40609930000
149.279	41477040000
151.356	42360350000
153.462	43260070000
155.597	44176450000
157.761	45359900000
159.956	46684710000
162.181	48045460000
164.437	49443020000
166.725	50878270000
169.044	52352100000
171.396	53865440000
173.78	55419220000
176.198	57014370000
178.649	58651880000
181.134	60332730000
183.654	62057910000
186.209	63828440000
188.799	65645370000
191.426	67509750000
194.089	69422640000
196.789	71385150000
199.526	73107780000
202.302	74859070000
205.116	76647280000
207.97	78473000000
210.863	80336830000
213.796	82239400000
216.77	84181310000
219.786	86163180000
222.844	88185640000
225.944	90249320000
229.087	92354830000
232.274	94502820000
235.505	96693920000
238.781	98928750000
242.103	101208000000
245.471	103532200000
248.886	105799000000
252.348	107790700000
255.859	109811800000
259.418	111862400000
263.027	113942900000
266.686	116053300000
270.396	118193800000
274.157	120364700000
277.971	122566000000
281.838	124798000000
285.759	127060700000
289.734	129354400000
293.765	131679200000
297.852	134035100000
301.995	136422300000
306.196	138841000000
310.456	141291200000
314.775	143827300000
319.154	146446800000
323.594	149102000000
328.095	151792800000
332.66	154519400000
337.287	157282000000
341.979	160080600000
346.737	162915400000
351.56	165786400000
356.451	168693800000
361.41	171637500000
366.438	174617800000
371.535	177634600000
376.704	180687900000
381.944	183777900000
387.258	186904500000
392.645	190067700000
398.107	192610600000
403.645	195004500000
409.261	197410800000
414.954	199829100000
420.727	202259000000
426.579	204700300000
432.514	207152500000
438.531	209615200000
444.631	212088100000
450.817	214570800000
457.088	217062900000
463.447	219563900000
469.894	222073600000
476.431	224591300000
483.059	227116800000
489.779	229649600000
496.592	232174400000
503.501	234527900000
510.505	236883200000
517.607	239240100000
524.808	241597800000
532.108	243956100000
539.511	246314300000
547.016	248672100000
554.626	251028900000
562.341	253384200000
570.164	255737500000
578.096	258088400000
586.138	260436200000
594.292	262780600000
602.56	265121000000
610.942	267456900000
619.441	269787800000
628.058	272121500000
636.795	274464800000
645.654	276801900000
654.636	279132300000
663.743	281455600000
672.977	283771100000
682.339	286078400000
691.831	288377000000
701.455	290666300000
711.213	292945800000
721.107	295215000000
731.139	297473400000
741.31	299720500000
751.623	301955700000
762.079	304178600000
772.681	306388700000
783.43	308585400000
794.328	310059000000
805.378	311091400000
816.582	312097500000
827.942	313077100000
839.46	314030000000
851.138	314955900000
862.979	315854700000
874.984	316726100000
887.156	317569900000
899.498	318385900000
912.011	319174000000
924.698	319934000000
937.562	320665700000
950.605	321369000000
963.829	322043700000
977.237	322689800000
990.832	323307000000
1004.62	323855700000
1018.59	324371000000
1032.76	324857200000
1047.13	325314000000
1061.7	325741600000
1076.46	326139900000
1091.44	326508700000
1106.62	326848200000
1122.02	327158300000
1137.63	327439000000
1153.45	327690300000
1169.5	327912300000
1185.77	328105000000
1202.26	328268400000
1218.99	328402700000
1235.95	328507800000
1253.14	329004600000
1270.57	331377700000
1288.25	333738700000
1306.17	336087100000
1324.34	338422500000
1342.77	340744600000
1361.44	343053000000
1380.38	345347300000
1399.59	347627200000
1419.06	349892300000
1438.8	352142200000
1458.81	354376700000
1479.11	356595400000
1499.68	358797900000
1520.55	360984000000
1541.7	363153300000
1563.15	365305500000
1584.89	366661800000
1606.94	367070200000
1629.3	367449200000
1651.96	367798800000
1674.94	368119300000
1698.24	368410600000
1721.87	368672800000
1745.82	368906100000
1770.11	369110600000
1794.73	369286400000
1819.7	369433600000
1845.02	369552300000
1870.68	369642800000
1896.71	369705100000
1923.09	369739400000
1949.85	369745900000
1976.97	369724800000
2004.47	370074100000
2032.36	370542100000
2060.63	370983600000
2089.3	371398600000
2118.36	371787100000
2147.83	372149300000
2177.71	372485300000
2208.01	372795200000
2238.72	373079100000
2269.86	373337100000
2301.44	373569500000
2333.46	373776200000
2365.92	373957500000
2398.83	374113500000
2432.2	374244400000
2466.04	374350300000
2500.34	374465200000
2535.13	377918600000
2570.4	381379000000
2606.15	384846000000
2642.41	388319700000
2679.17	391799700000
2716.44	395285800000
2754.23	398778000000
2792.54	402276000000
2831.39	405779600000
2870.78	409288600000
2910.72	412802900000
2951.21	416322400000
2992.26	419846700000
3033.89	423375800000
3076.1	426909500000
3118.89	430447700000
3162.28	433451900000
3206.27	435103200000
3250.87	436736100000
3296.1	438350400000
3341.95	439946200000
3388.44	441523400000
3435.58	443082100000
3483.37	444622100000
3531.83	446143500000
3580.96	447646200000
3630.78	449130400000
3681.29	450595900000
3732.5	452042700000
3784.43	453471000000
3837.07	454880600000
3890.45	456271600000
3944.57	457644100000
3999.45	460105900000
4055.09	463427300000
4111.5	466750000000
4168.69	470074000000
4226.69	473399200000
4285.48	476725500000
4345.1	480052800000
4405.55	483381000000
4466.84	486710000000
4528.98	490039800000
4591.98	493370300000
4655.86	496701500000
4720.63	500033100000
4786.3	503365300000
4852.89	506697900000
4920.4	510030800000
4988.85	513364100000
5058.25	520017300000
5128.61	527386000000
5199.96	534837200000
5272.3	542371800000
5345.64	549990600000
5420.01	557694300000
5495.41	565483800000
5571.86	573359900000
5649.37	581323400000
5727.96	589375200000
5807.64	597516100000
5888.44	605747000000
5970.35	614068800000
6053.41	622482200000
6137.62	630988300000
6223	639587900000
6309.57	648313900000
6397.35	657386200000
6486.34	666562600000
6576.58	675844100000
6668.07	685231900000
6760.83	694726900000
6854.88	704330300000
6950.24	714043300000
7046.93	723867000000
7144.96	733802500000
7244.36	743851000000
7345.14	754013700000
7447.32	764291700000
7550.92	774686400000
7655.97	785198800000
7762.47	795830200000
7870.46	806582000000
7979.95	816316500000
8090.96	824350100000
8203.51	832439200000
8317.64	840584100000
8433.35	848785100000
8550.67	857042800000
8669.62	865357300000
8790.23	873729100000
8912.51	882158700000
9036.5	890646300000
9162.2	899192300000
9289.66	907797200000
9418.9	916461300000
9549.93	925185100000
9682.78	933968900000
9817.48	942813100000
9954.05	951718300000
10092.5	961723500000
10232.9	972336300000
10375.3	983043400000
10519.6	993845700000
10666	1004744000000
10814.3	1015739000000
10964.8	1026832000000
11117.3	1038023000000
11272	1049313000000
11428.8	1060704000000
11587.8	1072196000000
11749	1083789000000
11912.4	1095486000000
12078.1	1107286000000
12246.2	1119191000000
12416.5	1131202000000
12589.2	1143319000000
12764.4	1144480000000
12942	1144966000000
13122	1145432000000
13304.5	1145876000000
13489.6	1146299000000
13677.3	1146701000000
13867.6	1147083000000
14060.5	1147445000000
14256.1	1147787000000
14454.4	1148109000000
14655.5	1148411000000
14859.4	1148695000000
15066.1	1148959000000
15275.7	1149204000000
15488.2	1149431000000
15703.6	1149640000000
15922.1	1150517000000
16143.6	1153831000000
16368.2	1157137000000
16595.9	1160435000000
16826.7	1163725000000
17060.8	1167006000000
17298.2	1170280000000
17538.8	1173546000000
17782.8	1176804000000
18030.2	1180055000000
18281	1183298000000
18535.3	1186534000000
18793.2	1189762000000
19054.6	1192984000000
19319.7	1196198000000
19588.5	1199405000000
19861	1202605000000
20137.2	1205798000000
20417.4	1208985000000
20701.4	1212165000000
20989.4	1215339000000
21281.4	1218506000000
21577.4	1221666000000
21877.6	1224821000000
22182	1227969000000
22490.5	1231111000000
22803.4	1234248000000
23120.7	1237378000000
23442.3	1240503000000
23768.4	1243622000000
24099	1246735000000
24434.3	1249843000000
24774.2	1252946000000
25118.9	1256043000000
25468.3	1259135000000
25822.6	1262222000000
26181.8	1265304000000
26546.1	1268381000000
26915.3	1271453000000
27289.8	1274521000000
27669.4	1277583000000
28054.3	1280641000000
28444.6	1283695000000
28840.3	1286744000000
29241.5	1289789000000
29648.3	1292830000000
30060.8	1295866000000
30479	1298899000000
30903	1301927000000
31332.9	1304952000000
31768.7	1307973000000
32210.7	1310990000000
32658.8	1314003000000
33113.1	1317013000000
33573.8	1320019000000
34040.8	1323022000000
34514.4	1326022000000
34994.5	1329019000000
35481.3	1332012000000
35974.9	1335002000000
36475.4	1337989000000
36982.8	1340974000000
37497.3	1343955000000
38018.9	1346934000000
38547.8	1349910000000
39084.1	1352883000000
39627.8	1355854000000
40179.1	1358823000000
40738	1361789000000
41304.8	1364752000000
41879.4	1367714000000
42462	1370673000000
43052.7	1373630000000
43651.6	1376586000000
44258.8	1379539000000
44874.5	1382490000000
45498.8	1385440000000
46131.8	1388388000000
46773.5	1391334000000
47424.2	1394279000000
48083.9	1397222000000
48752.8	1400163000000
49431.1	1403104000000
50118.7	1406042000000
50815.9	1408980000000
51522.9	1411916000000
52239.6	1414852000000
52966.3	1417786000000
53703.2	1420719000000
54450.3	1423652000000
55207.7	1426583000000
55975.8	1429514000000
56754.5	1432443000000
57544	1435373000000
58344.5	1438301000000
59156.2	1441229000000
59979.1	1444156000000
60813.5	1447083000000
61659.5	1450010000000
62517.3	1452936000000
63387	1455862000000
64268.8	1458788000000
65162.8	1461714000000
66069.3	1464639000000
66988.5	1467565000000
67920.4	1470490000000
68865.2	1473416000000
69823.2	1476341000000
70794.6	1479267000000
71779.4	1482193000000
72778	1485120000000
73790.4	1488046000000
74816.9	1490973000000
75857.8	1493901000000
76913	1496829000000
77983	1499757000000
79067.9	1502687000000
80167.8	1505616000000
81283.1	1508547000000
82413.8	1511478000000
83560.3	1514410000000
84722.7	1517343000000
85901.4	1520277000000
87096.4	1523211000000
88308	1526147000000
89536.5	1529084000000
90782.1	1532022000000
92045	1534960000000
93325.4	1537901000000
94623.7	1540842000000
95940.1	1543784000000
97274.7	1546728000000
98627.9	1549673000000
100000	1552620000000

## Sheet: didymos-#8
0.1	466.976
0.101391	484.889
0.102802	503.488
0.104232	522.801
0.105682	542.855
0.107152	563.678
0.108643	585.299
0.110154	607.75
0.111686	631.062
0.11324	655.268
0.114815	680.403
0.116413	706.502
0.118032	733.601
0.119674	761.741
0.121339	790.959
0.123027	821.298
0.124738	852.801
0.126474	885.512
0.128233	919.478
0.130017	954.747
0.131826	991.368
0.13366	1029.39
0.135519	1068.88
0.137404	1109.88
0.139316	1152.45
0.141254	1196.65
0.143219	1242.55
0.145211	1290.21
0.147231	1339.7
0.149279	1391.09
0.151356	1444.44
0.153462	1499.85
0.155597	1557.38
0.157761	1617.11
0.159956	1679.13
0.162181	1743.54
0.164437	1810.41
0.166725	1879.86
0.169044	1951.96
0.171396	2026.83
0.17378	2104.57
0.176198	2185.29
0.178649	2269.1
0.181134	2356.14
0.183654	2446.51
0.186209	2540.34
0.188799	2637.78
0.191426	2738.95
0.194089	2844
0.196789	2953.08
0.199526	3066.34
0.202302	3183.95
0.205116	3306.07
0.20797	3432.87
0.210863	3564.53
0.213796	3701.24
0.21677	3843.2
0.219786	3990.6
0.222843	4143.65
0.225944	4302.58
0.229087	4467.6
0.232274	4638.94
0.235505	4816.86
0.238781	5001.6
0.242103	5193.42
0.245471	5392.6
0.248886	5599.42
0.252348	5814.17
0.255859	6037.16
0.259418	6268.7
0.263027	6509.11
0.266686	6758.75
0.270396	7017.96
0.274157	7287.1
0.277971	7566.57
0.281838	7856.76
0.285759	8158.07
0.289734	8470.94
0.293765	8795.81
0.297852	9133.13
0.301995	9483.39
0.306196	9847.08
0.310456	10224.7
0.314775	10616.9
0.319154	11024
0.323594	11446.8
0.328095	11885.8
0.33266	12341.6
0.337287	12814.9
0.341979	13306.4
0.346737	13816.7
0.35156	14346.5
0.356451	14896.7
0.36141	15468
0.366438	16061.1
0.371535	16677.1
0.376704	17316.6
0.381944	17980.7
0.387258	18670.2
0.392645	19386.2
0.398107	20129.6
0.403645	20901.6
0.409261	21703.1
0.414954	22535.4
0.420727	23399.6
0.42658	24296.9
0.432514	25228.6
0.438531	26196.1
0.444631	27200.6
0.450817	28243.7
0.457088	29326.7
0.463447	30451.3
0.469894	31619
0.476431	32831.5
0.483059	34090.4
0.489779	35397.6
0.496592	36755
0.503501	38164.4
0.510505	39627.8
0.517607	41147.3
0.524807	42725.1
0.532108	44363.3
0.539511	46064.4
0.547016	47830.7
0.554626	49664.7
0.562341	51569
0.570164	53546.2
0.578096	55599.3
0.586138	57731.1
0.594292	59944.7
0.60256	62243
0.610942	64629.5
0.619441	67107.4
0.628058	69680.4
0.636795	72351.9
0.645654	75125.9
0.654636	78006.2
0.663743	80996.9
0.672977	84102.2
0.682339	87326.5
0.691831	90674.4
0.701455	94150.7
0.711214	97760.2
0.721108	101508
0.731139	105399
0.74131	109440
0.751623	113636
0.762079	117992
0.772681	122515
0.78343	127211
0.794328	132086
0.805378	137149
0.816582	142406
0.827942	147864
0.83946	153531
0.851138	159416
0.862978	165525
0.874984	171869
0.887156	178456
0.899498	185295
0.912011	192397
0.924698	199770
0.937562	207426
0.950605	215375
0.963829	223629
0.977237	232199
0.990832	241098
1.00462	250338
1.01859	259932
1.03276	269894
1.04713	280237
1.0617	290976
1.07647	302127
1.09144	313705
1.10662	325726
1.12202	338208
1.13763	351168
1.15345	364624
1.1695	378596
1.18577	393103
1.20226	408165
1.21899	423805
1.23595	440042
1.25314	456902
1.27057	474406
1.28825	492582
1.30617	511453
1.32434	531047
1.34276	551391
1.36145	572514
1.38038	594446
1.39959	617217
1.41906	640860
1.4388	665409
1.45881	690897
1.47911	717361
1.49968	744838
1.52055	773367
1.5417	802989
1.56315	833748
1.58489	865685
1.60694	898844
1.6293	933273
1.65196	969020
1.67494	1006135
1.69824	1044671
1.72187	1084681
1.74582	1126223
1.77011	1169355
1.79473	1214137
1.8197	1260634
1.84502	1308910
1.87068	1359033
1.89671	1411074
1.92309	1465106
1.94985	1521200
1.97697	1579432
2.00447	1639892
2.03236	1702665
2.06063	1767838
2.0893	1835504
2.11836	1905758
2.14783	1978698
2.17771	2054428
2.208	2133054
2.23872	2214686
2.26986	2299439
2.30144	2387434
2.33346	2478792
2.36592	2573643
2.39883	2672120
2.4322	2774362
2.46604	2880517
2.50034	2990731
2.53513	3105157
2.5704	3223958
2.60615	3347299
2.64241	3475354
2.67917	3608303
2.71644	3746333
2.75423	3889636
2.79254	4038416
2.83139	4192880
2.87078	4353246
2.91072	4519739
2.95121	4692591
2.99227	4872047
3.03389	5058357
3.0761	5251784
3.11889	5452609
3.16228	5661104
3.20627	5877562
3.25087	6102285
3.2961	6335590
3.34195	6577803
3.38844	6829264
3.43558	7090325
3.48337	7361352
3.53183	7642725
3.58096	7934838
3.63078	8238100
3.68129	8552936
3.7325	8879787
3.78443	9219111
3.83707	9571381
3.89045	9937093
3.94457	10316760
3.99945	10710910
4.05509	11120100
4.1115	11544890
4.16869	11985880
4.22669	12443690
4.28549	12918960
4.3451	13412350
4.40555	13924550
4.46684	14456280
4.52898	15008280
4.59198	15581320
4.65586	16176190
4.72063	16793740
4.7863	17434820
4.85288	18100330
4.9204	18791180
4.98885	19508360
5.05825	20252850
5.12861	21025700
5.19996	21827980
5.2723	22660810
5.34564	23525350
5.42001	24422800
5.49541	25354420
5.57186	26321500
5.64937	27325390
5.72796	28367470
5.80764	29449220
5.88844	30572110
5.97035	31737730
6.05341	32947680
6.13762	34203650
6.223	35507380
6.30957	36860690
6.39735	38265450
6.48634	39723610
6.57658	41237190
6.66807	42808300
6.76083	44439110
6.85488	46131880
6.95024	47888970
7.04693	49712790
7.14496	51605880
7.24436	53570860
7.34514	55610450
7.44732	57727460
7.55092	59924840
7.65597	62205600
7.76247	64572930
7.87046	67030170
7.97995	69580630
8.09096	72227820
8.20351	74975420
8.31764	77827190
8.43335	80787090
8.55067	83859180
8.66962	87047710
8.79022	90357060
8.91251	93791790
9.0365	97356640
9.16221	101056500
9.28966	104896500
9.4189	108881800
9.54993	113018000
9.68278	117310700
9.81748	121765700
9.95405	126388800
10.0925	131186800
10.2329	136166200
10.3753	141333900
10.5196	146696900
10.666	152262500
10.8143	158038500
10.9648	164032600
11.1173	170253100
11.272	176708400
11.4288	183407500
11.5878	190359300
11.749	197573500
11.9124	205059800
12.0781	212828500
12.2462	220890100
12.4165	229256300
12.5892	237938100
12.7644	246947000
12.942	256295400
13.122	265995900
13.3045	276061600
13.4896	286506300
13.6773	297344100
13.8676	308589700
14.0605	320258300
14.2561	332365600
14.4544	344928200
14.6555	357962900
14.8594	371487400
15.0661	385520000
15.2757	400079500
15.4882	415185600
15.7036	430859100
15.9221	447120700
16.1436	463992200
16.3682	481496400
16.5959	499656800
16.8267	518497700
17.0608	538044400
17.2982	558323100
17.5388	579361000
17.7828	601186200
18.0302	623827900
18.281	647316400
18.5353	671683000
18.7932	696960200
19.0546	723181800
19.3197	750382600
19.5885	778210100
19.8609	805570400
20.1372	833884200
20.4174	863184400
20.7014	893504800
20.9894	924880500
21.2814	957347900
21.5774	990944300
21.8776	1025708000
22.182	1061681000
22.4905	1098902000
22.8034	1137415000
23.1207	1177265000
23.4423	1218496000
23.7684	1261157000
24.099	1305296000
24.4343	1350963000
24.7742	1397129000
25.1189	1443678000
25.4683	1491759000
25.8226	1541422000
26.1818	1592717000
26.5461	1645698000
26.9154	1700419000
27.2898	1756936000
27.6694	1815306000
28.0543	1875590000
28.4446	1937849000
28.8403	2002147000
29.2415	2068548000
29.6483	2137120000
30.0608	2207933000
30.479	2281059000
30.903	2356571000
31.3329	2445552000
31.7687	2541399000
32.2107	2640961000
32.6588	2744380000
33.1131	2851802000
33.5738	2963382000
34.0408	3079277000
34.5144	3199651000
34.9945	3324674000
35.4813	3454524000
35.9749	3589383000
36.4754	3729441000
36.9828	3874896000
37.4973	4025952000
38.0189	4182821000
38.5478	4345721000
39.0841	4514531000
39.6278	4680840000
40.1791	4853182000
40.738	5031773000
41.3047	5216834000
41.8794	5408594000
42.462	5607290000
43.0527	5813167000
43.6516	6026480000
44.2588	6247490000
44.8745	6476469000
45.4988	6713698000
46.1318	6959465000
46.7735	7214072000
47.4242	7477828000
48.0839	7751054000
48.7529	8034081000
49.4311	8325566000
50.1187	8623639000
50.8159	8932175000
51.5229	9251529000
52.2396	9582071000
52.9663	9924181000
53.7032	10278250000
54.4503	10644690000
55.2077	11023910000
55.9758	11416360000
56.7545	11822470000
57.544	12242700000
58.3445	12677540000
59.1562	13127470000
59.9791	13593000000
60.8135	14074650000
61.6595	14572970000
62.5173	15054990000
63.387	15528710000
64.2688	16016880000
65.1628	16519910000
66.0693	17038240000
66.9885	17572310000
67.9204	18122580000
68.8652	18689510000
69.8232	19273590000
70.7946	19875300000
71.7794	20495150000
72.778	21133660000
73.7904	21791360000
74.817	22468800000
75.8578	23166530000
76.913	23885140000
77.983	24625220000
79.0679	25455430000
80.1678	26323420000
81.2831	27220060000
82.4138	28146250000
83.5603	29102920000
84.7227	30091030000
85.9013	31111550000
87.0964	32165510000
88.308	33253930000
89.5365	34377900000
90.782	35538510000
92.045	36736890000
93.3254	37974210000
94.6237	39251670000
95.9401	40570500000
97.2747	41931960000
98.6279	43295380000
100	44445920000
101.391	45625150000
102.802	46833720000
104.232	48072270000
105.682	49341480000
107.152	50642020000
108.643	51974590000
110.154	53339870000
111.686	54738590000
113.24	56171480000
114.815	57639270000
116.413	59142700000
118.032	60682550000
119.674	62259600000
121.339	63874610000
123.027	65528410000
124.738	67068520000
126.474	68423700000
128.233	69802850000
130.017	71206280000
131.826	72634300000
133.66	74087230000
135.519	75565380000
137.404	77069060000
139.316	78598600000
141.254	80154290000
143.219	81736470000
145.211	83345430000
147.231	84981500000
149.279	86644990000
151.356	88336200000
153.462	90055440000
155.597	91803030000
157.761	93899200000
159.956	96180610000
162.181	98511810000
164.437	100893700000
166.725	103327100000
169.044	105813100000
171.396	108352400000
173.78	110946000000
176.198	113594900000
178.649	116299900000
181.134	119062100000
183.654	121882300000
186.209	124761600000
188.799	127700900000
191.426	130701100000
194.089	133763300000
196.789	136888500000
199.526	139127500000
202.302	141367900000
205.116	143635000000
207.97	145928700000
210.863	148249200000
213.796	150596400000
216.77	152970400000
219.786	155371200000
222.844	157798800000
225.944	160253300000
229.087	162734500000
232.274	165242600000
235.505	167777400000
238.781	170338900000
242.103	172927100000
245.471	175542000000
248.886	178054600000
252.348	180197000000
255.859	182351800000
259.418	184518600000
263.027	186697200000
266.686	188887400000
270.396	191088700000
274.157	193301000000
277.971	195523900000
281.838	197757100000
285.759	200000300000
289.734	202253100000
293.765	204515300000
297.852	206786400000
301.995	209066200000
306.196	211354200000
310.456	213650000000
314.775	216015800000
319.154	218447300000
323.594	220888000000
328.095	223337700000
332.66	225796000000
337.287	228262400000
341.979	230736500000
346.737	233217800000
351.56	235706100000
356.451	238200800000
361.41	240701400000
366.438	243207500000
371.535	245718700000
376.704	248234500000
381.944	250754300000
387.258	253277700000
392.645	255804300000
398.107	257739700000
403.645	259517900000
409.261	261285300000
414.954	263041500000
420.727	264786000000
426.579	266518300000
432.514	268237900000
438.531	269944300000
444.631	271637200000
450.817	273315900000
457.088	274980200000
463.447	276629400000
469.894	278263100000
476.431	279880800000
483.059	281482200000
489.779	283066700000
496.592	284610600000
503.501	285859100000
510.505	287086600000
517.607	288292500000
524.808	289476500000
532.108	290638300000
539.511	291777500000
547.016	292893800000
554.626	293986700000
562.341	295056000000
570.164	296101300000
578.096	297122200000
586.138	298118600000
594.292	299090000000
602.56	300036200000
610.942	300956800000
619.441	301851600000
628.058	302870300000
636.795	304139100000
645.654	305384200000
654.636	306605200000
663.743	307801800000
672.977	308973600000
682.339	310120200000
691.831	311241400000
701.455	312336900000
711.213	313406300000
721.107	314449400000
731.139	315465800000
741.31	316455300000
751.623	317417700000
762.079	318352600000
772.681	319259800000
783.43	320139100000
794.328	320725900000
805.378	321127400000
816.582	321498800000
827.942	321840100000
839.46	322151200000
851.138	322432000000
862.979	322682500000
874.984	322902700000
887.156	323092500000
899.498	323251900000
912.011	323381000000
924.698	323479800000
937.562	323548200000
950.605	323586400000
963.829	323594300000
977.237	323572000000
990.832	323519600000
1004.62	323727000000
1018.59	323935000000
1032.76	324113100000
1047.13	324261400000
1061.7	324379900000
1076.46	324468800000
1091.44	324527900000
1106.62	324557600000
1122.02	324557600000
1137.63	324528300000
1153.45	324469700000
1169.5	324381900000
1185.77	324264900000
1202.26	324119100000
1218.99	323944400000
1235.95	323741000000
1253.14	323908800000
1270.57	325855100000
1288.25	327784300000
1306.17	329696000000
1324.34	331590100000
1342.77	333466000000
1361.44	335323600000
1380.38	337162600000
1399.59	338982600000
1419.06	340783300000
1438.8	342564600000
1458.81	344326100000
1479.11	346067500000
1499.68	347788600000
1520.55	349489100000
1541.7	351168900000
1563.15	352827700000
1584.89	354157900000
1606.94	355099300000
1629.3	356014400000
1651.96	356902900000
1674.94	357765000000
1698.24	358600500000
1721.87	359409400000
1745.82	360191700000
1770.11	360947300000
1794.73	361676300000
1819.7	362378700000
1845.02	363054400000
1870.68	363703600000
1896.71	364326100000
1923.09	364922000000
1949.85	365491500000
1976.97	366034500000
2004.47	366844200000
2032.36	367736100000
2060.63	368603100000
2089.3	369445400000
2118.36	370262700000
2147.83	371055200000
2177.71	371822900000
2208.01	372565800000
2238.72	373283900000
2269.86	373977300000
2301.44	374646000000
2333.46	375290100000
2365.92	375909600000
2398.83	376504500000
2432.2	377075100000
2466.04	377621200000
2500.34	378176800000
2535.13	382065100000
2570.4	385968100000
2606.15	389885800000
2642.41	393817900000
2679.17	397764400000
2716.44	401724900000
2754.23	405699400000
2792.54	409687700000
2831.39	413689700000
2870.78	417705200000
2910.72	421734100000
2951.21	425776200000
2992.26	429831300000
3033.89	433899400000
3076.1	437980300000
3118.89	442073800000
3162.28	445593200000
3206.27	447643500000
3250.87	449677800000
3296.1	451695900000
3341.95	453697700000
3388.44	455683300000
3435.58	457652500000
3483.37	459605400000
3531.83	461541700000
3580.96	463461500000
3630.78	465364800000
3681.29	467251400000
3732.5	469121400000
3784.43	470974700000
3837.07	472811300000
3890.45	474631200000
3944.57	476434300000
3999.45	479194000000
4055.09	482709600000
4111.5	486227400000
4168.69	489747400000
4226.69	493269400000
4285.48	496793400000
4345.1	500319200000
4405.55	503846800000
4466.84	507376100000
4528.98	510907100000
4591.98	514439500000
4655.86	517973500000
4720.63	521508800000
4786.3	525045500000
4852.89	528583400000
4920.4	532122500000
4988.85	535662800000
5058.25	541843300000
5128.61	548588900000
5199.96	555395800000
5272.3	562264400000
5345.64	569195200000
5420.01	576188600000
5495.41	583245200000
5571.86	590365300000
5649.37	597549400000
5727.96	604798000000
5807.64	612111700000
5888.44	619490700000
5970.35	626935800000
6053.41	634447200000
6137.62	642025600000
6223	649671500000
6309.57	657264100000
6397.35	663975400000
6486.34	670732100000
6576.58	677534500000
6668.07	684382900000
6760.83	691277600000
6854.88	698218800000
6950.24	705206700000
7046.93	712241700000
7144.96	719324000000
7244.36	726454000000
7345.14	733631800000
7447.32	740857700000
7550.92	748132100000
7655.97	755455300000
7762.47	762827500000
7870.46	770249000000
7979.95	777115400000
8090.96	783069700000
8203.51	789047300000
8317.64	795048200000
8433.35	801072500000
8550.67	807120400000
8669.62	813192000000
8790.23	819287300000
8912.51	825406500000
9036.5	831549700000
9162.2	837717000000
9289.66	843908400000
9418.9	850124300000
9549.93	856364500000
9682.78	862629400000
9817.48	868918900000
9954.05	875233200000
10092.5	883796400000
10232.9	893547400000
10375.3	903385000000
10519.6	913309900000
10666	923323000000
10814.3	933425100000
10964.8	943616700000
11117.3	953898900000
11272	964272300000
11428.8	974737700000
11587.8	985296000000
11749	995947900000
11912.4	1006694000000
12078.1	1017536000000
12246.2	1028474000000
12416.5	1039509000000
12589.2	1050641000000
12764.4	1053167000000
12942	1055163000000
13122	1057143000000
13304.5	1059107000000
13489.6	1061055000000
13677.3	1062987000000
13867.6	1064904000000
14060.5	1066805000000
14256.1	1068691000000
14454.4	1070562000000
14655.5	1072417000000
14859.4	1074258000000
15066.1	1076085000000
15275.7	1077896000000
15488.2	1079693000000
15703.6	1081476000000
15922.1	1084334000000
16143.6	1091091000000
16368.2	1097872000000
16595.9	1104679000000
16826.7	1111511000000
17060.8	1118369000000
17298.2	1125253000000
17538.8	1132163000000
17782.8	1139099000000
18030.2	1146061000000
18281	1153049000000
18535.3	1160065000000
18793.2	1167107000000
19054.6	1174176000000
19319.7	1181272000000
19588.5	1188396000000
19861	1195547000000
20137.2	1202726000000
20417.4	1209933000000
20701.4	1217168000000
20989.4	1224431000000
21281.4	1231723000000
21577.4	1239043000000
21877.6	1246392000000
22182	1253770000000
22490.5	1261178000000
22803.4	1268614000000
23120.7	1276080000000
23442.3	1283576000000
23768.4	1291102000000
24099	1298658000000
24434.3	1306245000000
24774.2	1313862000000
25118.9	1321509000000
25468.3	1329188000000
25822.6	1336897000000
26181.8	1344639000000
26546.1	1352411000000
26915.3	1360215000000
27289.8	1368052000000
27669.4	1375920000000
28054.3	1383821000000
28444.6	1391754000000
28840.3	1399720000000
29241.5	1407719000000
29648.3	1415752000000
30060.8	1423817000000
30479	1431917000000
30903	1440050000000
31332.9	1448217000000
31768.7	1456418000000
32210.7	1464654000000
32658.8	1472925000000
33113.1	1481230000000
33573.8	1489571000000
34040.8	1497947000000
34514.4	1506358000000
34994.5	1514805000000
35481.3	1523289000000
35974.9	1531808000000
36475.4	1540364000000
36982.8	1548957000000
37497.3	1557587000000
38018.9	1566254000000
38547.8	1574958000000
39084.1	1583700000000
39627.8	1592480000000
40179.1	1601297000000
40738	1610154000000
41304.8	1619048000000
41879.4	1627982000000
42462	1636954000000
43052.7	1645966000000
43651.6	1655017000000
44258.8	1664108000000
44874.5	1673240000000
45498.8	1682411000000
46131.8	1691623000000
46773.5	1700875000000
47424.2	1710169000000
48083.9	1719503000000
48752.8	1728880000000
49431.1	1738298000000
50118.7	1747757000000
50815.9	1757260000000
51522.9	1766804000000
52239.6	1776392000000
52966.3	1786022000000
53703.2	1795696000000
54450.3	1805413000000
55207.7	1815174000000
55975.8	1824978000000
56754.5	1834828000000
57544	1844721000000
58344.5	1854660000000
59156.2	1864644000000
59979.1	1874673000000
60813.5	1884747000000
61659.5	1894868000000
62517.3	1905034000000
63387	1915247000000
64268.8	1925507000000
65162.8	1935814000000
66069.3	1946168000000
66988.5	1956569000000
67920.4	1967018000000
68865.2	1977516000000
69823.2	1988061000000
70794.6	1998655000000
71779.4	2009299000000
72778	2019991000000
73790.4	2030733000000
74816.9	2041524000000
75857.8	2052366000000
76913	2063258000000
77983	2074200000000
79067.9	2085194000000
80167.8	2096239000000
81283.1	2107335000000
82413.8	2118483000000
83560.3	2129683000000
84722.7	2140935000000
85901.4	2152240000000
87096.4	2163598000000
88308	2175010000000
89536.5	2186474000000
90782.1	2197993000000
92045	2209566000000
93325.4	2221194000000
94623.7	2232876000000
95940.1	2244613000000
97274.7	2256406000000
98627.9	2268254000000
100000	2280159000000

## Sheet: dimorphos-#1
0.1	11839.8
0.101391	12268.2
0.102802	12712.1
0.104232	13172
0.105682	13648.6
0.107152	14142.4
0.108643	14654.1
0.110154	15184.3
0.111686	15733.7
0.11324	16302.9
0.114815	16892.7
0.116413	17503.9
0.118032	18137.2
0.119674	18793.4
0.121339	19473.3
0.123027	20177.8
0.124738	20907.8
0.126474	21664.2
0.128233	22447.9
0.130017	23260
0.131826	24101.5
0.13366	24973.4
0.135519	25876.8
0.137404	26812.9
0.139316	27782.9
0.141254	28787.9
0.143219	29829.3
0.145211	30908.3
0.147231	32026.4
0.149279	33184.9
0.151356	34385.3
0.153462	35629.1
0.155597	36917.9
0.157761	38253.3
0.159956	39636.9
0.162181	41070.6
0.164437	42556.2
0.166725	44095.4
0.169044	45690.3
0.171396	47342.9
0.17378	49055.2
0.176198	50829.5
0.178649	52667.9
0.181134	54572.7
0.183654	56546.4
0.186209	58591.5
0.188799	60710.5
0.191426	62906.1
0.194089	65181.1
0.196789	67538.3
0.199526	69980.8
0.202302	72511.5
0.205116	75133.7
0.20797	77850.7
0.210863	80665.9
0.213796	83582.9
0.21677	86605.3
0.219786	89737
0.222843	92981.8
0.225944	96343.9
0.229087	99827.5
0.232274	103437
0.235505	107177
0.238781	111052
0.242103	115067
0.245471	119228
0.248886	123538
0.252348	128005
0.255859	132632
0.259418	137427
0.263027	142396
0.266686	147544
0.270396	152877
0.274157	158404
0.277971	164130
0.281838	170063
0.285759	176210
0.289734	182580
0.293765	189179
0.297852	196017
0.301995	203102
0.306196	210443
0.310456	218049
0.314775	225930
0.319154	234095
0.323594	242555
0.328095	251321
0.33266	260403
0.337287	269814
0.341979	279564
0.346737	289666
0.35156	300133
0.356451	310978
0.36141	322215
0.366438	333857
0.371535	345920
0.376704	358418
0.381944	371367
0.387258	384784
0.392645	398685
0.398107	413089
0.403645	428012
0.409261	443474
0.414954	459493
0.420727	476092
0.42658	493289
0.432514	511106
0.438531	529567
0.444631	548694
0.450817	568511
0.457088	589043
0.463447	610316
0.469894	632357
0.476431	655193
0.483059	678852
0.489779	703366
0.496592	728764
0.503501	755078
0.510505	782342
0.517607	810588
0.524807	839854
0.532108	870174
0.539511	901589
0.547016	934136
0.554626	967857
0.562341	1002793
0.570164	1038990
0.578096	1076491
0.586138	1115344
0.594292	1155598
0.60256	1197303
0.610942	1240511
0.619441	1285276
0.628058	1331655
0.636795	1379705
0.645654	1429487
0.654636	1481062
0.663743	1534496
0.672977	1589855
0.682339	1647208
0.691831	1706627
0.701455	1768187
0.711214	1831964
0.721108	1898038
0.731139	1966491
0.74131	2037410
0.751623	2110882
0.762079	2187000
0.772681	2265857
0.78343	2347551
0.794328	2432186
0.805378	2519867
0.816582	2610704
0.827942	2704810
0.83946	2802302
0.851138	2903302
0.862978	3007936
0.874984	3116334
0.887156	3228631
0.899498	3344968
0.912011	3465489
0.924698	3590344
0.937562	3719689
0.950605	3853684
0.963829	3992497
0.977237	4136297
0.990832	4285264
1.00462	4439585
1.01859	4599451
1.03276	4765063
1.04713	4936624
1.0617	5114349
1.07647	5298459
1.09144	5489181
1.10662	5686753
1.12202	5891420
1.13763	6103436
1.15345	6323064
1.1695	6550577
1.18577	6786256
1.20226	7030393
1.21899	7283292
1.23595	7545259
1.25314	7816624
1.27057	8097724
1.28825	8388906
1.30617	8690531
1.32434	9002971
1.34276	9326614
1.36145	9661858
1.38038	10009120
1.39959	10368830
1.41906	10741420
1.4388	11127370
1.45881	11527140
1.47911	11941230
1.49968	12370160
1.52055	12814440
1.5417	13274640
1.56315	13751400
1.58489	14245230
1.60694	14756730
1.6293	15286540
1.65196	15835310
1.67494	16403710
1.69824	16992440
1.72187	17602230
1.74582	18233820
1.77011	18888000
1.79473	19565550
1.8197	20267330
1.84502	20994180
1.87068	21747000
1.89671	22526710
1.92309	23334260
1.94985	24170550
1.97697	25036550
2.00447	25933450
2.03236	26862350
2.06063	27824380
2.0893	28820720
2.11836	29852580
2.14783	30921220
2.17771	32027950
2.208	33174120
2.23872	34361110
2.26986	35590380
2.30144	36863430
2.33346	38181790
2.36592	39547080
2.39883	40960940
2.4322	42425110
2.46604	43941510
2.50034	45511900
2.53513	47138130
2.5704	48822160
2.60615	50566030
2.64241	52371860
2.67917	54241830
2.71644	56178200
2.75423	58183320
2.79254	60259590
2.83139	62409530
2.87078	64635740
2.91072	66940880
2.95121	69327740
2.99227	71799200
3.03389	74358220
3.0761	77007870
3.11889	79751380
3.16228	82591990
3.20627	85533140
3.25087	88578320
3.2961	91731210
3.34195	94995560
3.38844	98375270
3.43558	101874400
3.48337	105497100
3.53183	109247700
3.58096	113130700
3.63078	117150700
3.68129	121312500
3.7325	125621000
3.78443	130081400
3.83707	134698900
3.89045	139479000
3.94457	144427500
3.99945	149550100
4.05509	154852800
4.1115	160342100
4.16869	166024300
4.22669	171906200
4.28549	177994600
4.3451	184296800
4.40555	190820100
4.46684	197572300
4.52898	204561200
4.59198	211795100
4.65586	219282300
4.72063	227031800
4.7863	235052400
4.85288	243353700
4.9204	251944800
4.98885	260835700
5.05825	270037300
5.12861	279560100
5.19996	289415200
5.2723	299614000
5.34564	310168300
5.42001	321090500
5.49541	332392900
5.57186	344088800
5.64937	356191600
5.72796	368715100
5.80764	381673800
5.88844	395082600
5.97035	408956900
6.05341	423312400
6.13762	438165700
6.223	453535500
6.30957	469438000
6.39735	485891000
6.48634	502913100
6.57658	520523800
6.66807	538742800
6.76083	557591000
6.85488	577089500
6.95024	597260400
7.04693	618126400
7.14496	639710900
7.24436	662038300
7.34514	685133600
7.44732	709022500
7.55092	733731900
7.65597	759289200
7.76247	785722800
7.87046	813061300
7.97995	841335900
8.09096	870577800
8.20351	900819600
8.31764	932094400
8.43335	964436900
8.55067	997882500
8.66962	1032468000
8.79022	1068231000
8.91251	1105211000
9.0365	1143449000
9.16221	1182985000
9.28966	1223863000
9.4189	1266127000
9.54993	1309823000
9.68278	1354998000
9.81748	1401699000
9.95405	1449977000
10.0925	1499883000
10.2329	1551473000
10.3753	1604801000
10.5196	1659924000
10.666	1716900000
10.8143	1775790000
10.9648	1836656000
11.1173	1899563000
11.272	1964576000
11.4288	2031765000
11.5878	2101198000
11.749	2172950000
11.9124	2247095000
12.0781	2323709000
12.2462	2402872000
12.4165	2484670000
12.5892	2569186000
12.7644	2656504000
12.942	2746715000
13.122	2839910000
13.3045	2936185000
13.4896	3035637000
13.6773	3138368000
13.8676	3244481000
14.0605	3354083000
14.2561	3467285000
14.4544	3584199000
14.6555	3704943000
14.8594	3829636000
15.0661	3958403000
15.2757	4091371000
15.4882	4228671000
15.7036	4370440000
15.9221	4516817000
16.1436	4667941000
16.3682	4823962000
16.5959	4985029000
16.8267	5151299000
17.0608	5322931000
17.2982	5500090000
17.5388	5682945000
17.7828	5871671000
18.0302	6066445000
18.281	6267453000
18.5353	6474883000
18.7932	6688929000
19.0546	6909792000
19.3197	7137676000
19.5885	7369666000
19.8609	7596956000
20.1372	7830948000
20.4174	8071828000
20.7014	8319784000
20.9894	8575010000
21.2814	8837704000
21.5774	9108068000
21.8776	9386312000
22.182	9672648000
22.4905	9967294000
22.8034	10270470000
23.1207	10582410000
23.4423	10903350000
23.7684	11233520000
24.099	11573170000
24.4343	11922550000
24.7742	12270680000
25.1189	12616240000
25.4683	12970930000
25.8226	13334970000
26.1818	13708570000
26.5461	14091960000
26.9154	14485360000
27.2898	14889020000
27.6694	15303170000
28.0543	15728060000
28.4446	16163930000
28.8403	16611030000
29.2415	17069620000
29.6483	17539960000
30.0608	18022310000
30.479	18516950000
30.903	19024160000
31.3329	19627500000
31.7687	20275530000
32.2107	20943810000
32.6588	21632930000
33.1131	22343460000
33.5738	23076040000
34.0408	23831280000
34.5144	24609830000
34.9945	25412350000
35.4813	26239510000
35.9749	27091990000
36.4754	27970510000
36.9828	28875800000
37.4973	29808580000
38.0189	30769630000
38.5478	31759710000
39.0841	32779290000
39.6278	33821020000
40.1791	34893660000
40.738	35998040000
41.3047	37135010000
41.8794	38305410000
42.462	39510150000
43.0527	40750100000
43.6516	42026200000
44.2588	43339390000
44.8745	44690610000
45.4988	46080860000
46.1318	47511130000
46.7735	48982440000
47.4242	50495830000
48.0839	52052370000
48.7529	53653140000
49.4311	55263380000
50.1187	56837940000
50.8159	58453180000
51.5229	60110000000
52.2396	61809300000
52.9663	63552010000
53.7032	65339070000
54.4503	67171410000
55.2077	69050000000
55.9758	70975820000
56.7545	72949850000
57.544	74973110000
58.3445	77046600000
59.1562	79171370000
59.9791	81348450000
60.8135	83578900000
61.6595	85863800000
62.5173	88114730000
63.387	90354290000
64.2688	92643400000
65.1628	94982910000
66.0693	97373680000
66.9885	99816560000
67.9204	102312400000
68.8652	104862100000
69.8232	107466500000
70.7946	110126500000
71.7794	112843000000
72.778	115616800000
73.7904	118448900000
74.817	121340200000
75.8578	124291500000
76.913	127303800000
77.983	130378000000
79.0679	133905000000
80.1678	137576500000
81.2831	141336400000
82.4138	145186500000
83.5603	149128500000
84.7227	153164000000
85.9013	157295000000
87.0964	161523100000
88.308	165850200000
89.5365	170278000000
90.782	174808500000
92.045	179443500000
93.3254	184184800000
94.6237	189034300000
95.9401	193994000000
97.2747	199065800000
98.6279	204121200000
100	208497500000
101.391	212948200000
102.802	217473900000
104.232	222075400000
105.682	226753400000
107.152	231508400000
108.643	236341300000
110.154	241252600000
111.686	246243100000
113.24	251313400000
114.815	256464100000
116.413	261695800000
118.032	267009200000
119.674	272404900000
121.339	277883500000
123.027	283445500000
124.738	288333400000
126.474	292207800000
128.233	296106300000
130.017	300028300000
131.826	303973400000
133.66	307941100000
135.519	311930900000
137.404	315942400000
139.316	319975000000
141.254	324028200000
143.219	328101400000
145.211	332194200000
147.231	336306000000
149.279	340436100000
151.356	344584100000
153.462	348749400000
155.597	352931300000
157.761	359110100000
159.956	366243200000
162.181	373482300000
164.437	380828300000
166.725	388281700000
169.044	395843400000
171.396	403513900000
173.78	411293900000
176.198	419184200000
178.649	427185200000
181.134	435297800000
183.654	443522400000
186.209	451859700000
188.799	460310300000
191.426	468874800000
194.089	477553600000
196.789	486347400000
199.526	493295800000
202.302	500243200000
205.116	507241000000
207.97	514288800000
210.863	521386000000
213.796	528532100000
216.77	535726500000
219.786	542968700000
222.844	550258000000
225.944	557594000000
229.087	564976000000
232.274	572403400000
235.505	579875600000
238.781	587392000000
242.103	594951800000
245.471	602554600000
248.886	609605200000
252.348	614876200000
255.859	620137200000
259.418	625387500000
263.027	630626300000
266.686	635852800000
270.396	641066100000
274.157	646265300000
277.971	651449800000
281.838	656618800000
285.759	661771300000
289.734	666906700000
293.765	672024100000
297.852	677122900000
301.995	682202200000
306.196	687261300000
310.456	692299500000
314.775	697578800000
319.154	703079300000
323.594	708564100000
328.095	714032600000
332.66	719484100000
337.287	724917700000
341.979	730332800000
346.737	735728700000
351.56	741104700000
356.451	746460100000
361.41	751794100000
366.438	757106200000
371.535	762395700000
376.704	767662000000
381.944	772904300000
387.258	778122100000
392.645	783314800000
398.107	785801600000
403.645	787566600000
409.261	789275900000
414.954	790929400000
420.727	792527200000
426.579	794069300000
432.514	795555800000
438.531	796986700000
444.631	798362100000
450.817	799682100000
457.088	800946900000
463.447	802156400000
469.894	803311000000
476.431	804410700000
483.059	805455700000
489.779	806446200000
496.592	807331000000
503.501	807550700000
510.505	807715800000
517.607	807826500000
524.808	807883400000
532.108	807886700000
539.511	807837000000
547.016	807734600000
554.626	807579900000
562.341	807373400000
570.164	807115500000
578.096	806806700000
586.138	806447500000
594.292	806038400000
602.56	805579700000
610.942	805072100000
619.441	804516000000
628.058	803936700000
636.795	803355200000
645.654	802726600000
654.636	802051500000
663.743	801330400000
672.977	800563800000
682.339	799752200000
691.831	798896200000
701.455	797996300000
711.213	797053100000
721.107	796067000000
731.139	795038800000
741.31	793968900000
751.623	792857800000
762.079	791706300000
772.681	790514700000
783.43	789283700000
794.328	786215400000
805.378	782066300000
816.582	777899700000
827.942	773716400000
839.46	769517200000
851.138	765303100000
862.979	761074900000
874.984	756833400000
887.156	752579500000
899.498	748314000000
912.011	744037700000
924.698	739751500000
937.562	735456000000
950.605	731152200000
963.829	726840700000
977.237	722522300000
990.832	718197800000
1004.62	713780400000
1018.59	709350300000
1032.76	704917400000
1047.13	700482400000
1061.7	696046100000
1076.46	691609100000
1091.44	687172100000
1106.62	682735700000
1122.02	678300600000
1137.63	673867400000
1153.45	669436700000
1169.5	665009200000
1185.77	660585500000
1202.26	656166100000
1218.99	651751500000
1235.95	647342500000
1253.14	643762700000
1270.57	643880100000
1288.25	643974100000
1306.17	644045100000
1324.34	644093200000
1342.77	644118800000
1361.44	644122000000
1380.38	644103100000
1399.59	644062400000
1419.06	644000100000
1438.8	643916400000
1458.81	643811600000
1479.11	643685900000
1499.68	643539600000
1520.55	643372900000
1541.7	643186100000
1563.15	642979300000
1584.89	641391300000
1606.94	638183000000
1629.3	634971700000
1651.96	631757900000
1674.94	628541900000
1698.24	625324200000
1721.87	622105200000
1745.82	618885200000
1770.11	615664600000
1794.73	612443900000
1819.7	609223400000
1845.02	606003400000
1870.68	602784400000
1896.71	599566700000
1923.09	596350500000
1949.85	593136400000
1976.97	589924500000
2004.47	587346700000
2032.36	584995800000
2060.63	582640000000
2089.3	580279600000
2118.36	577914800000
2147.83	575546100000
2177.71	573173700000
2208.01	570797800000
2238.72	568418700000
2269.86	566036800000
2301.44	563652300000
2333.46	561265400000
2365.92	558876500000
2398.83	556485800000
2432.2	554093500000
2466.04	551699900000
2500.34	549354800000
2535.13	551920000000
2570.4	554485900000
2606.15	557052700000
2642.41	559620200000
2679.17	562188600000
2716.44	564757900000
2754.23	567328200000
2792.54	569899400000
2831.39	572471600000
2870.78	575044900000
2910.72	577619300000
2951.21	580194900000
2992.26	582771600000
3033.89	585349500000
3076.1	587928700000
3118.89	590509200000
3162.28	592355600000
3206.27	592361500000
3250.87	592357600000
3296.1	592344200000
3341.95	592321300000
3388.44	592289000000
3435.58	592247500000
3483.37	592196900000
3531.83	592137300000
3580.96	592068800000
3630.78	591991600000
3681.29	591905700000
3732.5	591811200000
3784.43	591708300000
3837.07	591597200000
3890.45	591477800000
3944.57	591350300000
3999.45	592641800000
4055.09	595044000000
4111.5	597448000000
4168.69	599853900000
4226.69	602261700000
4285.48	604671500000
4345.1	607083400000
4405.55	609497200000
4466.84	611913300000
4528.98	614331400000
4591.98	616751800000
4655.86	619174400000
4720.63	621599300000
4786.3	624026600000
4852.89	626456200000
4920.4	628888300000
4988.85	631322900000
5058.25	637831800000
5128.61	645197300000
5199.96	652640800000
5272.3	660163400000
5345.64	667765700000
5420.01	675448700000
5495.41	683213300000
5571.86	691060200000
5649.37	698990400000
5727.96	707004700000
5807.64	715104100000
5888.44	723289500000
5970.35	731561800000
6053.41	739921800000
6137.62	748370700000
6223	756909200000
6309.57	765576100000
6397.35	774630200000
6486.34	783784800000
6576.58	793040700000
6668.07	802399300000
6760.83	811861600000
6854.88	821428700000
6950.24	831101900000
7046.93	840882400000
7144.96	850771200000
7244.36	860769800000
7345.14	870879100000
7447.32	881100600000
7550.92	891435400000
7655.97	901884800000
7762.47	912450000000
7870.46	923132500000
7979.95	932632400000
8090.96	940176700000
8203.51	947775500000
8317.64	955429200000
8433.35	963138200000
8550.67	970903100000
8669.62	978724200000
8790.23	986602000000
8912.51	994536800000
9036.5	1002529000000
9162.2	1010580000000
9289.66	1018689000000
9418.9	1026856000000
9549.93	1035083000000
9682.78	1043370000000
9817.48	1051717000000
9954.05	1060125000000
10092.5	1069750000000
10232.9	1080039000000
10375.3	1090422000000
10519.6	1100898000000
10666	1111469000000
10814.3	1122136000000
10964.8	1132899000000
11117.3	1143759000000
11272	1154718000000
11428.8	1165776000000
11587.8	1176934000000
11749	1188193000000
11912.4	1199554000000
12078.1	1211018000000
12246.2	1222586000000
12416.5	1234259000000
12589.2	1246038000000
12764.4	1245879000000
12942	1245004000000
13122	1244124000000
13304.5	1243240000000
13489.6	1242351000000
13677.3	1241457000000
13867.6	1240559000000
14060.5	1239656000000
14256.1	1238749000000
14454.4	1237838000000
14655.5	1236923000000
14859.4	1236003000000
15066.1	1235080000000
15275.7	1234153000000
15488.2	1233222000000
15703.6	1232287000000
15922.1	1232083000000
16143.6	1234502000000
16368.2	1236921000000
16595.9	1239340000000
16826.7	1241760000000
17060.8	1244180000000
17298.2	1246602000000
17538.8	1249023000000
17782.8	1251445000000
18030.2	1253868000000
18281	1256292000000
18535.3	1258717000000
18793.2	1261142000000
19054.6	1263568000000
19319.7	1265995000000
19588.5	1268423000000
19861	1270852000000
20137.2	1273282000000
20417.4	1275713000000
20701.4	1278146000000
20989.4	1280579000000
21281.4	1283013000000
21577.4	1285449000000
21877.6	1287886000000
22182	1290324000000
22490.5	1292763000000
22803.4	1295204000000
23120.7	1297646000000
23442.3	1300090000000
23768.4	1302535000000
24099	1304981000000
24434.3	1307429000000
24774.2	1309879000000
25118.9	1312330000000
25468.3	1314783000000
25822.6	1317237000000
26181.8	1319693000000
26546.1	1322151000000
26915.3	1324610000000
27289.8	1327071000000
27669.4	1329534000000
28054.3	1331999000000
28444.6	1334466000000
28840.3	1336934000000
29241.5	1339405000000
29648.3	1341877000000
30060.8	1344351000000
30479	1346828000000
30903	1349306000000
31332.9	1351787000000
31768.7	1354269000000
32210.7	1356754000000
32658.8	1359241000000
33113.1	1361730000000
33573.8	1364221000000
34040.8	1366715000000
34514.4	1369210000000
34994.5	1371708000000
35481.3	1374209000000
35974.9	1376711000000
36475.4	1379216000000
36982.8	1381724000000
37497.3	1384234000000
38018.9	1386746000000
38547.8	1389261000000
39084.1	1391778000000
39627.8	1394298000000
40179.1	1396820000000
40738	1399345000000
41304.8	1401873000000
41879.4	1404403000000
42462	1406935000000
43052.7	1409471000000
43651.6	1412009000000
44258.8	1414550000000
44874.5	1417093000000
45498.8	1419640000000
46131.8	1422189000000
46773.5	1424741000000
47424.2	1427296000000
48083.9	1429853000000
48752.8	1432414000000
49431.1	1434977000000
50118.7	1437543000000
50815.9	1440113000000
51522.9	1442685000000
52239.6	1445260000000
52966.3	1447838000000
53703.2	1450419000000
54450.3	1453004000000
55207.7	1455591000000
55975.8	1458182000000
56754.5	1460775000000
57544	1463372000000
58344.5	1465972000000
59156.2	1468575000000
59979.1	1471181000000
60813.5	1473790000000
61659.5	1476403000000
62517.3	1479019000000
63387	1481638000000
64268.8	1484261000000
65162.8	1486887000000
66069.3	1489516000000
66988.5	1492148000000
67920.4	1494784000000
68865.2	1497423000000
69823.2	1500066000000
70794.6	1502712000000
71779.4	1505362000000
72778	1508015000000
73790.4	1510671000000
74816.9	1513331000000
75857.8	1515995000000
76913	1518662000000
77983	1521333000000
79067.9	1524007000000
80167.8	1526685000000
81283.1	1529366000000
82413.8	1532051000000
83560.3	1534740000000
84722.7	1537432000000
85901.4	1540128000000
87096.4	1542828000000
88308	1545531000000
89536.5	1548238000000
90782.1	1550949000000
92045	1553664000000
93325.4	1556382000000
94623.7	1559105000000
95940.1	1561831000000
97274.7	1564560000000
98627.9	1567294000000
100000	1570032000000

## Sheet: dimorphos-#8
0.1	10342.5
0.101391	10739.1
0.102802	11150.9
0.104232	11578.4
0.105682	12022.4
0.107152	12483.3
0.108643	12962
0.110154	13459
0.111686	13975
0.11324	14510.8
0.114815	15067.2
0.116413	15644.9
0.118032	16244.7
0.119674	16867.5
0.121339	17514.2
0.123027	18185.7
0.124738	18882.9
0.126474	19606.8
0.128233	20358.5
0.130017	21139
0.131826	21949.4
0.13366	22790.9
0.135519	23664.6
0.137404	24571.9
0.139316	25513.8
0.141254	26491.9
0.143219	27507.5
0.145211	28562
0.147231	29656.9
0.149279	30793.8
0.151356	31974.3
0.153462	33199.9
0.155597	34472.6
0.157761	35794
0.159956	37166.1
0.162181	38590.7
0.164437	40070
0.166725	41605.9
0.169044	43200.7
0.171396	44856.5
0.17378	46575.9
0.176198	48361.1
0.178649	50214.7
0.181134	52139.3
0.183654	54137.7
0.186209	56212.7
0.188799	58367.1
0.191426	60604.1
0.194089	62926.8
0.196789	65338.5
0.199526	67842.6
0.202302	70442.6
0.205116	73142.2
0.20797	75945.3
0.210863	78855.7
0.213796	81877.6
0.21677	85015.3
0.219786	88273.2
0.222843	91655.8
0.225944	95168.1
0.229087	98814.8
0.232274	102601
0.235505	106533
0.238781	110615
0.242103	114853
0.245471	119254
0.248886	123823
0.252348	128568
0.255859	133494
0.259418	138608
0.263027	143918
0.266686	149432
0.270396	155157
0.274157	161102
0.277971	167273
0.281838	173681
0.285759	180335
0.289734	187243
0.293765	194416
0.297852	201863
0.301995	209596
0.306196	217624
0.310456	225960
0.314775	234616
0.319154	243602
0.323594	252933
0.328095	262621
0.33266	272679
0.337287	283123
0.341979	293966
0.346737	305225
0.35156	316914
0.356451	329050
0.36141	341652
0.366438	354735
0.371535	368319
0.376704	382423
0.381944	397067
0.387258	412271
0.392645	428057
0.398107	444448
0.403645	461465
0.409261	479133
0.414954	497478
0.420727	516524
0.42658	536299
0.432514	556830
0.438531	578147
0.444631	600280
0.450817	623258
0.457088	647116
0.463447	671886
0.469894	697604
0.476431	724304
0.483059	752026
0.489779	780809
0.496592	810692
0.503501	841718
0.510505	873930
0.517607	907374
0.524807	942096
0.532108	978146
0.539511	1015574
0.547016	1054433
0.554626	1094777
0.562341	1136663
0.570164	1180150
0.578096	1225299
0.586138	1272173
0.594292	1320838
0.60256	1371364
0.610942	1423819
0.619441	1478279
0.628058	1534820
0.636795	1593521
0.645654	1654464
0.654636	1717735
0.663743	1783423
0.672977	1851620
0.682339	1922421
0.691831	1995926
0.701455	2072238
0.711214	2151464
0.721108	2233715
0.731139	2319107
0.74131	2407758
0.751623	2499793
0.762079	2595342
0.772681	2694533
0.78343	2797501
0.794328	2904399
0.805378	3015375
0.816582	3130585
0.827942	3250190
0.83946	3374358
0.851138	3503263
0.862978	3637083
0.874984	3776008
0.887156	3920230
0.899498	4069952
0.912011	4225383
0.924698	4386739
0.937562	4554247
0.950605	4728139
0.963829	4908660
0.977237	5096074
0.990832	5290638
1.00462	5492616
1.01859	5702291
1.03276	5919956
1.04713	6145913
1.0617	6380478
1.07647	6623977
1.09144	6876751
1.10662	7139152
1.12202	7411545
1.13763	7694309
1.15345	7987838
1.1695	8292542
1.18577	8608844
1.20226	8937184
1.21899	9278019
1.23595	9631808
1.25314	9999054
1.27057	10380270
1.28825	10775990
1.30617	11186750
1.32434	11613140
1.34276	12055740
1.36145	12515160
1.38038	12992050
1.39959	13487070
1.41906	14000900
1.4388	14534250
1.45881	15087860
1.47911	15662510
1.49968	16258980
1.52055	16878110
1.5417	17520760
1.56315	18187890
1.58489	18880350
1.60694	19599100
1.6293	20345120
1.65196	21119460
1.67494	21923190
1.69824	22757400
1.72187	23623260
1.74582	24521960
1.77011	25454730
1.79473	26422870
1.8197	27427720
1.84502	28470650
1.87068	29553100
1.89671	30676560
1.92309	31842590
1.94985	33052640
1.97697	34308360
2.00447	35611610
2.03236	36964180
2.06063	38367930
2.0893	39824790
2.11836	41336750
2.14783	42905890
2.17771	44534370
2.208	46224400
2.23872	47978310
2.26986	49798490
2.30144	51687440
2.33346	53647740
2.36592	55682060
2.39883	57793190
2.4322	59984010
2.46604	62257610
2.50034	64617020
2.53513	67065450
2.5704	69606210
2.60615	72242780
2.64241	74978740
2.67917	77817820
2.71644	80763870
2.75423	83820890
2.79254	86993040
2.83139	90284630
2.87078	93700120
2.91072	97244130
2.95121	100921500
2.99227	104737100
3.03389	108696300
3.0761	112804200
3.11889	117066800
3.16228	121489500
3.20627	126078300
3.25087	130839500
3.2961	135779400
3.34195	140904600
3.38844	146222100
3.43558	151739100
3.48337	157462900
3.53183	163401300
3.58096	169562200
3.63078	175953800
3.68129	182584700
3.7325	189463900
3.78443	196600500
3.83707	204004100
3.89045	211684500
3.94457	219652100
3.99945	227917400
4.05509	236491500
4.1115	245385700
4.16869	254611900
4.22669	264182400
4.28549	274109900
4.3451	284407500
4.40555	295088900
4.46684	306168200
4.52898	317660100
4.59198	329579800
4.65586	341943100
4.72063	354766200
4.7863	368066000
4.85288	381860100
4.9204	396166500
4.98885	411004100
5.05825	426392300
5.12861	442351400
5.19996	458902300
5.2723	476066600
5.34564	493866700
5.42001	512325900
5.49541	531468300
5.57186	551318700
5.64937	571903100
5.72796	593248200
5.80764	615381600
5.88844	638332200
5.97035	662129500
6.05341	686804500
6.13762	712388800
6.223	738915700
6.30957	766419300
6.39735	794934800
6.48634	824499100
6.57658	855150000
6.66807	886926800
6.76083	919870100
6.85488	954022200
6.95024	989426500
7.04693	1026128000
7.14496	1064174000
7.24436	1103612000
7.34514	1144493000
7.44732	1186868000
7.55092	1230791000
7.65597	1276318000
7.76247	1323505000
7.87046	1372414000
7.97995	1423106000
8.09096	1475643000
8.20351	1530091000
8.31764	1586518000
8.43335	1644996000
8.55067	1705596000
8.66962	1768394000
8.79022	1833469000
8.91251	1900901000
9.0365	1970773000
9.16221	2043171000
9.28966	2118186000
9.4189	2195909000
9.54993	2276437000
9.68278	2359866000
9.81748	2446297000
9.95405	2535830000
10.0925	2628581000
10.2329	2724665000
10.3753	2824196000
10.5196	2927296000
10.666	3034089000
10.8143	3144704000
10.9648	3259274000
11.1173	3377938000
11.272	3500835000
11.4288	3628115000
11.5878	3759929000
11.749	3896432000
11.9124	4037789000
12.0781	4184165000
12.2462	4335734000
12.4165	4492687000
12.5892	4655203000
12.7644	4823467000
12.942	4997676000
13.122	5178033000
13.3045	5364748000
13.4896	5558038000
13.6773	5758127000
13.8676	5965245000
14.0605	6179632000
14.2561	6401533000
14.4544	6631203000
14.6555	6868904000
14.8594	7114906000
15.0661	7369489000
15.2757	7632941000
15.4882	7905559000
15.7036	8187660000
15.9221	8479551000
16.1436	8781559000
16.3682	9094021000
16.5959	9417283000
16.8267	9751704000
17.0608	10097650000
17.2982	10455510000
17.5388	10825670000
17.7828	11208540000
18.0302	11604520000
18.281	12014060000
18.5353	12437600000
18.7932	12875590000
19.0546	13328500000
19.3197	13796820000
19.5885	14273920000
19.8609	14739660000
20.1372	15220000000
20.4174	15715360000
20.7014	16226200000
20.9894	16752970000
21.2814	17296130000
21.5774	17856170000
21.8776	18433560000
22.182	19028830000
22.4905	19642480000
22.8034	20275050000
23.1207	20927070000
23.4423	21599120000
23.7684	22291760000
24.099	23005580000
24.4343	23741170000
24.7742	24480210000
25.1189	25220540000
25.4683	25982040000
25.8226	26765280000
26.1818	27570810000
26.5461	28399220000
26.9154	29251100000
27.2898	30127060000
27.6694	31027710000
28.0543	31953690000
28.4446	32905650000
28.8403	33884240000
29.2415	34890140000
29.6483	35924040000
30.0608	36986640000
30.479	38078660000
30.903	39200830000
31.3329	40536340000
31.7687	41973600000
32.2107	43459450000
32.6588	44995410000
33.1131	46583050000
33.5738	48223990000
34.0408	49919910000
34.5144	51672500000
34.9945	53483530000
35.4813	55354810000
35.9749	57288190000
36.4754	59285580000
36.9828	61348940000
37.4973	63480280000
38.0189	65681670000
38.5478	67955240000
39.0841	70297680000
39.6278	72577260000
40.1791	74926050000
40.738	77345950000
41.3047	79838910000
41.8794	82406910000
42.462	85052000000
43.0527	87776240000
43.6516	90581780000
44.2588	93470770000
44.8745	96445460000
45.4988	99508100000
46.1318	102661000000
46.7735	105906600000
47.4242	109247300000
48.0839	112685500000
48.7529	116223800000
49.4311	119840400000
50.1187	123506700000
50.8159	127276000000
51.5229	131150900000
52.2396	135133900000
52.9663	139227800000
53.7032	143435200000
54.4503	147758900000
55.2077	152201500000
55.9758	156766000000
56.7545	161455200000
57.544	166272100000
58.3445	171219600000
59.1562	176300800000
59.9791	181518800000
60.8135	186876700000
61.6595	192377700000
62.5173	197585300000
63.387	202607100000
64.2688	207740100000
65.1628	212986100000
66.0693	218347000000
66.9885	223824800000
67.9204	229421400000
68.8652	235138600000
69.8232	240978600000
70.7946	246943200000
71.7794	253034500000
72.778	259254400000
73.7904	265604900000
74.817	272088100000
75.8578	278706000000
76.913	285460600000
77.983	292353900000
79.0679	300190800000
80.1678	308336400000
81.2831	316675700000
82.4138	325212300000
83.5603	333949900000
84.7227	342892200000
85.9013	352043000000
87.0964	361406200000
88.308	370985500000
89.5365	380784900000
90.782	390808300000
92.045	401059600000
93.3254	411542800000
94.6237	422262000000
95.9401	433221300000
97.2747	444424700000
98.6279	455434700000
100	464008700000
101.391	472700900000
102.802	481511800000
104.232	490441800000
105.682	499491300000
107.152	508660700000
108.643	517950500000
110.154	527361000000
111.686	536892400000
113.24	546545100000
114.815	556319400000
116.413	566215400000
118.032	576233400000
119.674	586373500000
121.339	596635900000
123.027	607020600000
124.738	616119600000
126.474	623311900000
128.233	630528400000
130.017	637768000000
131.826	645029500000
133.66	652311800000
135.519	659613500000
137.404	666933500000
139.316	674270500000
141.254	681623300000
143.219	688990600000
145.211	696371100000
147.231	703763500000
149.279	711166600000
151.356	718578900000
153.462	725999200000
155.597	733426100000
157.761	743391200000
159.956	754540300000
162.181	765783500000
164.437	777120300000
166.725	788549700000
169.044	800071000000
171.396	811683500000
173.78	823386300000
176.198	835178400000
178.649	847059100000
181.134	859027400000
183.654	871082300000
186.209	883223000000
188.799	895448300000
191.426	907757200000
194.089	920148800000
196.789	932621900000
199.526	938764700000
202.302	944686200000
205.116	950556300000
207.97	956373700000
210.863	962137200000
213.796	967845600000
216.77	973497600000
219.786	979092300000
222.844	984628300000
225.944	990104700000
229.087	995520300000
232.274	1000874000000
235.505	1006165000000
238.781	1011392000000
242.103	1016553000000
245.471	1021649000000
248.886	1025936000000
252.348	1027908000000
255.859	1029791000000
259.418	1031585000000
263.027	1033291000000
266.686	1034909000000
270.396	1036437000000
274.157	1037877000000
277.971	1039228000000
281.838	1040490000000
285.759	1041663000000
289.734	1042747000000
293.765	1043743000000
297.852	1044650000000
301.995	1045469000000
306.196	1046200000000
310.456	1046843000000
314.775	1047702000000
319.154	1048747000000
323.594	1049707000000
328.095	1050580000000
332.66	1051367000000
337.287	1052069000000
341.979	1052685000000
346.737	1053216000000
351.56	1053662000000
356.451	1054024000000
361.41	1054303000000
366.438	1054497000000
371.535	1054608000000
376.704	1054637000000
381.944	1054583000000
387.258	1054448000000
392.645	1054231000000
398.107	1051512000000
403.645	1048117000000
409.261	1044655000000
414.954	1041126000000
420.727	1037531000000
426.579	1033872000000
432.514	1030150000000
438.531	1026367000000
444.631	1022522000000
450.817	1018619000000
457.088	1014658000000
463.447	1010640000000
469.894	1006566000000
476.431	1002439000000
483.059	998259000000
489.779	994027600000
496.592	989665300000
503.501	984299900000
510.505	978897200000
517.607	973458800000
524.808	967985900000
532.108	962480000000
539.511	956942600000
547.016	951375000000
554.626	945778500000
562.341	940154700000
570.164	934504700000
578.096	928830000000
586.138	923131800000
594.292	917411600000
602.56	911670600000
610.942	905910100000
619.441	900131400000
628.058	894778900000
636.795	890211700000
645.654	885615500000
654.636	880991400000
663.743	876340400000
672.977	871663800000
682.339	866962600000
691.831	862237900000
701.455	857490800000
711.213	852722400000
721.107	847933800000
731.139	843126000000
741.31	838300000000
751.623	833456900000
762.079	828597800000
772.681	823723500000
783.43	818835200000
794.328	813263300000
805.378	807296400000
816.582	801332500000
827.942	795372700000
839.46	789417900000
851.138	783469000000
862.979	777527000000
874.984	771592700000
887.156	765667000000
899.498	759750800000
912.011	753844900000
924.698	747950100000
937.562	742067200000
950.605	736197000000
963.829	730340200000
977.237	724497700000
990.832	718670100000
1004.62	713496900000
1018.59	708396700000
1032.76	703302700000
1047.13	698215700000
1061.7	693136400000
1076.46	688065400000
1091.44	683003300000
1106.62	677950900000
1122.02	672908700000
1137.63	667877300000
1153.45	662857400000
1169.5	657849500000
1185.77	652854200000
1202.26	647872000000
1218.99	642903600000
1235.95	637949300000
1253.14	633791800000
1270.57	633149300000
1288.25	632484500000
1306.17	631797800000
1324.34	631089500000
1342.77	630359800000
1361.44	629609200000
1380.38	628837900000
1399.59	628046200000
1419.06	627234400000
1438.8	626403000000
1458.81	625552100000
1479.11	624682000000
1499.68	623793200000
1520.55	622885900000
1541.7	621960400000
1563.15	621017000000
1584.89	619518500000
1606.94	617370700000
1629.3	615211800000
1651.96	613042300000
1674.94	610862600000
1698.24	608673000000
1721.87	606473900000
1745.82	604265600000
1770.11	602048500000
1794.73	599823000000
1819.7	597589400000
1845.02	595348000000
1870.68	593099200000
1896.71	590843300000
1923.09	588580600000
1949.85	586311500000
1976.97	584036300000
2004.47	582220500000
2032.36	580565700000
2060.63	578901400000
2089.3	577227800000
2118.36	575545300000
2147.83	573854100000
2177.71	572154400000
2208.01	570446600000
2238.72	568730800000
2269.86	567007400000
2301.44	565276600000
2333.46	563538700000
2365.92	561793900000
2398.83	560042400000
2432.2	558284500000
2466.04	556520400000
2500.34	554799800000
2535.13	557975600000
2570.4	561158200000
2606.15	564347600000
2642.41	567544000000
2679.17	570747300000
2716.44	573957600000
2754.23	577175000000
2792.54	580399500000
2831.39	583631200000
2870.78	586870200000
2910.72	590116400000
2951.21	593369900000
2992.26	596630800000
3033.89	599899200000
3076.1	603175100000
3118.89	606458500000
3162.28	608947900000
3206.27	609434200000
3250.87	609910800000
3296.1	610377900000
3341.95	610835600000
3388.44	611284000000
3435.58	611723200000
3483.37	612153300000
3531.83	612574300000
3580.96	612986500000
3630.78	613389900000
3681.29	613784500000
3732.5	614170500000
3784.43	614548000000
3837.07	614917000000
3890.45	615277800000
3944.57	615630200000
3999.45	617228300000
4055.09	619802600000
4111.5	622379400000
4168.69	624958700000
4226.69	627540700000
4285.48	630125300000
4345.1	632712700000
4405.55	635302700000
4466.84	637895600000
4528.98	640491300000
4591.98	643090000000
4655.86	645691500000
4720.63	648296100000
4786.3	650903700000
4852.89	653514400000
4920.4	656128300000
4988.85	658745300000
5058.25	664602700000
5128.61	671136600000
5199.96	677727600000
5272.3	684376200000
5345.64	691082800000
5420.01	697848000000
5495.41	704672400000
5571.86	711556500000
5649.37	718500700000
5727.96	725505700000
5807.64	732572000000
5888.44	739700100000
5970.35	746890700000
6053.41	754144200000
6137.62	761461200000
6223	768842400000
6309.57	776145200000
6397.35	782394600000
6486.34	788687500000
6576.58	795024200000
6668.07	801405200000
6760.83	807830700000
6854.88	814301100000
6950.24	820816700000
7046.93	827377800000
7144.96	833984900000
7244.36	840638200000
7345.14	847338200000
7447.32	854085000000
7550.92	860879300000
7655.97	867721200000
7762.47	874611100000
7870.46	881549400000
7979.95	887845700000
8090.96	893096200000
8203.51	898371500000
8317.64	903671900000
8433.35	908997500000
8550.67	914348500000
8669.62	919724900000
8790.23	925127000000
8912.51	930555000000
9036.5	936009000000
9162.2	941489100000
9289.66	946995500000
9418.9	952528400000
9549.93	958088000000
9682.78	963674400000
9817.48	969287700000
9954.05	974928200000
10092.5	983069700000
10232.9	992523300000
10375.3	1002062000000
10519.6	1011687000000
10666	1021400000000
10814.3	1031200000000
10964.8	1041088000000
11117.3	1051066000000
11272	1061135000000
11428.8	1071294000000
11587.8	1081546000000
11749	1091890000000
11912.4	1102328000000
12078.1	1112860000000
12246.2	1123488000000
12416.5	1134212000000
12589.2	1145034000000
12764.4	1146476000000
12942	1147354000000
13122	1148228000000
13304.5	1149098000000
13489.6	1149964000000
13677.3	1150825000000
13867.6	1151682000000
14060.5	1152536000000
14256.1	1153385000000
14454.4	1154230000000
14655.5	1155072000000
14859.4	1155910000000
15066.1	1156743000000
15275.7	1157573000000
15488.2	1158400000000
15703.6	1159223000000
15922.1	1161209000000
16143.6	1167375000000
16368.2	1173570000000
16595.9	1179793000000
16826.7	1186046000000
17060.8	1192327000000
17298.2	1198638000000
17538.8	1204978000000
17782.8	1211348000000
18030.2	1217748000000
18281	1224177000000
18535.3	1230637000000
18793.2	1237127000000
19054.6	1243648000000
19319.7	1250199000000
19588.5	1256781000000
19861	1263394000000
20137.2	1270038000000
20417.4	1276714000000
20701.4	1283421000000
20989.4	1290160000000
21281.4	1296930000000
21577.4	1303733000000
21877.6	1310568000000
22182	1317435000000
22490.5	1324335000000
22803.4	1331268000000
23120.7	1338233000000
23442.3	1345232000000
23768.4	1352264000000
24099	1359330000000
24434.3	1366429000000
24774.2	1373562000000
25118.9	1380730000000
25468.3	1387931000000
25822.6	1395167000000
26181.8	1402437000000
26546.1	1409743000000
26915.3	1417083000000
27289.8	1424459000000
27669.4	1431870000000
28054.3	1439316000000
28444.6	1446799000000
28840.3	1454317000000
29241.5	1461871000000
29648.3	1469462000000
30060.8	1477090000000
30479	1484754000000
30903	1492455000000
31332.9	1500193000000
31768.7	1507969000000
32210.7	1515783000000
32658.8	1523634000000
33113.1	1531523000000
33573.8	1539450000000
34040.8	1547416000000
34514.4	1555420000000
34994.5	1563463000000
35481.3	1571545000000
35974.9	1579667000000
36475.4	1587827000000
36982.8	1596028000000
37497.3	1604268000000
38018.9	1612549000000
38547.8	1620869000000
39084.1	1629231000000
39627.8	1637633000000
40179.1	1646076000000
40738	1654560000000
41304.8	1663085000000
41879.4	1671652000000
42462	1680261000000
43052.7	1688912000000
43651.6	1697605000000
44258.8	1706341000000
44874.5	1715120000000
45498.8	1723941000000
46131.8	1732806000000
46773.5	1741714000000
47424.2	1750666000000
48083.9	1759662000000
48752.8	1768701000000
49431.1	1777785000000
50118.7	1786914000000
50815.9	1796088000000
51522.9	1805306000000
52239.6	1814570000000
52966.3	1823879000000
53703.2	1833235000000
54450.3	1842636000000
55207.7	1852083000000
55975.8	1861577000000
56754.5	1871118000000
57544	1880706000000
58344.5	1890341000000
59156.2	1900023000000
59979.1	1909753000000
60813.5	1919532000000
61659.5	1929358000000
62517.3	1939233000000
63387	1949157000000
64268.8	1959129000000
65162.8	1969151000000
66069.3	1979223000000
66988.5	1989344000000
67920.4	1999515000000
68865.2	2009737000000
69823.2	2020009000000
70794.6	2030332000000
71779.4	2040706000000
72778	2051132000000
73790.4	2061609000000
74816.9	2072138000000
75857.8	2082719000000
76913	2093353000000
77983	2104039000000
79067.9	2114779000000
80167.8	2125571000000
81283.1	2136418000000
82413.8	2147318000000
83560.3	2158272000000
84722.7	2169280000000
85901.4	2180343000000
87096.4	2191462000000
88308	2202635000000
89536.5	2213864000000
90782.1	2225149000000
92045	2236490000000
93325.4	2247887000000
94623.7	2259341000000
95940.1	2270852000000
97274.7	2282420000000
98627.9	2294046000000
100000	2305729000000
