# Supplementary material for: Recent collisional history of (65803) Didymos
Source: Nat Commun. 2024 May 3;15:3714. doi: 10.1038/s41467-024-48094-7 (PMC11068898; doi:10.1038/s41467-024-48094-7)
Supplement: Supplementary file 2 — Source Data [file 41467_2024_48094_MOESM2_ESM.zip › source_data/fig_4.xlsx]

## Sheet: MBO
0	0
0.30303	0
0.606061	0
0.909091	0
1.21212	0
1.51515	0
1.81818	0
2.12121	0
2.42424	0
2.72727	0
3.0303	0
3.33333	2
3.63636	2
3.93939	2
4.24242	3
4.54545	3
4.84849	3
5.15151	3
5.45455	5
5.75758	8
6.06061	11
6.36364	16
6.66667	24
6.9697	32
7.27273	49
7.57576	68
7.87879	108
8.18182	148
8.48485	202
8.78788	263
9.09091	345
9.39394	443
9.69697	543
10	667
10.303	808
10.6061	933
10.9091	1099
11.2121	1330
11.5152	1590
11.8182	2005
12.1212	2576
12.4242	3320
12.7273	4424
13.0303	6188
13.3333	8794
13.6364	12485
13.9394	18015
14.2424	26224
14.5455	37388
14.8485	53088
15.1515	75302
15.4545	104216
15.7576	142572
16.0606	195373
16.3636	262247
16.6667	347027
16.9697	452040
17.2727	577064
17.5758	701030
17.8788	819098
18.1818	926558
18.4849	1013669
18.7879	1083176
19.0909	1137036
19.3939	1172967
19.697	1194398
20	1205732
20.303	1211905
20.6061	1214374
20.9091	1215687
21.2121	1216416
21.5151	1216886
21.8182	1217219
22.1212	1217400
22.4242	1217545
22.7273	1217652
23.0303	1217714
23.3333	1217739
23.6364	1217761
23.9394	1217766
24.2424	1217773
24.5454	1217775
24.8485	1217776
25.1515	1217776
25.4546	1217776
25.7576	1217776
26.0606	1217776
26.3636	1217776
26.6667	1217776
26.9697	1217776
27.2727	1217776
27.5758	1217776
27.8788	1217776
28.1818	1217776
28.4849	1217776
28.7879	1217776
29.0909	1217776
29.3939	1217776
29.697	1217776
30	1217776

## Sheet: NEO
0	0
0.30303	0
0.606061	0
0.909091	0
1.21212	0
1.51515	0
1.81818	0
2.12121	0
2.42424	0
2.72727	0
3.0303	0
3.33333	0
3.63636	0
3.93939	0
4.24242	0
4.54545	0
4.84849	0
5.15151	0
5.45455	0
5.75758	0
6.06061	0
6.36364	0
6.66667	0
6.9697	0
7.27273	0
7.57576	0
7.87879	0
8.18182	0
8.48485	0
8.78788	0
9.09091	0
9.39394	1
9.69697	1
10	1
10.303	1
10.6061	2
10.9091	2
11.2121	2
11.5152	2
11.8182	2
12.1212	2
12.4242	2
12.7273	4
13.0303	5
13.3333	6
13.6364	7
13.9394	13
14.2424	16
14.5455	24
14.8485	38
15.1515	58
15.4545	88
15.7576	123
16.0606	172
16.3636	236
16.6667	314
16.9697	419
17.2727	571
17.5758	736
17.8788	941
18.1818	1223
18.4849	1627
18.7879	2052
19.0909	2563
19.3939	3185
19.697	3859
20	4549
20.303	5477
20.6061	6292
20.9091	7194
21.2121	8089
21.5151	8949
21.8182	9827
22.1212	10700
22.4242	11586
22.7273	12509
23.0303	13478
23.3333	14487
23.6364	15629
23.9394	16810
24.2424	18065
24.5454	19409
24.8485	20705
25.1515	22019
25.4546	23302
25.7576	24444
26.0606	25515
26.3636	26601
26.6667	27485
26.9697	28282
27.2727	28951
27.5758	29502
27.8788	29961
28.1818	30325
28.4849	30609
28.7879	30806
29.0909	30962
29.3939	31088
29.697	31174
30	31241

## Sheet: DCO
0	0
0.30303	0
0.606061	0
0.909091	0
1.21212	0
1.51515	0
1.81818	0
2.12121	0
2.42424	0
2.72727	0
3.0303	0
3.33333	1
3.63636	1
3.93939	1
4.24242	2
4.54545	2
4.84849	2
5.15151	2
5.45455	4
5.75758	6
6.06061	6
6.36364	7
6.66667	11
6.9697	14
7.27273	24
7.57576	33
7.87879	45
8.18182	54
8.48485	73
8.78788	93
9.09091	120
9.39394	150
9.69697	171
10	199
10.303	231
10.6061	257
10.9091	293
11.2121	333
11.5152	392
11.8182	494
12.1212	664
12.4242	884
12.7273	1195
13.0303	1709
13.3333	2500
13.6364	3701
13.9394	5527
14.2424	8403
14.5455	12243
14.8485	17656
15.1515	25510
15.4545	35698
15.7576	49044
16.0606	67245
16.3636	89872
16.6667	117857
16.9697	152655
17.2727	196983
17.5758	248464
17.8788	308233
18.1818	376515
18.4849	445023
18.7879	508148
19.0909	560483
19.3939	596450
19.697	618359
20	630434
20.303	637569
20.6061	640930
20.9091	643204
21.2121	644873
21.5151	646227
21.8182	647443
22.1212	648500
22.4242	649533
22.7273	650562
23.0303	651591
23.3333	652623
23.6364	653785
23.9394	654968
24.2424	656227
24.5454	657568
24.8485	658861
25.1515	660173
25.4546	661452
25.7576	662587
26.0606	663655
26.3636	664736
26.6667	665614
26.9697	666403
27.2727	667067
27.5758	667612
27.8788	668066
28.1818	668428
28.4849	668709
28.7879	668899
29.0909	669052
29.3939	669171
29.697	669257
30	669323
