# Supplementary material for: Recent collisional history of (65803) Didymos
Source: Nat Commun. 2024 May 3;15:3714. doi: 10.1038/s41467-024-48094-7 (PMC11068898; doi:10.1038/s41467-024-48094-7)
Supplement: Supplementary file 2 — Source Data [file 41467_2024_48094_MOESM2_ESM.zip › source_data/fig_5_right.xlsx]

## Sheet: _
13	7.45582
14	7.37898
15	7.33919
16	7.31739
17	7.34877
18	7.40513
19	7.48613
20	7.61492
