# Supplementary material for: Recent collisional history of (65803) Didymos
Source: Nat Commun. 2024 May 3;15:3714. doi: 10.1038/s41467-024-48094-7 (PMC11068898; doi:10.1038/s41467-024-48094-7)
Supplement: Supplementary file 2 — Source Data [file 41467_2024_48094_MOESM2_ESM.zip › source_data/fig_5_left.xlsx]

## Sheet: _
13	0.915154
14	0.952278
15	1.00457
16	1.0539
17	1.07638
18	1.08393
19	1.15302
20	1.19676
