# Supplementary material for: Recent collisional history of (65803) Didymos
Source: Nat Commun. 2024 May 3;15:3714. doi: 10.1038/s41467-024-48094-7 (PMC11068898; doi:10.1038/s41467-024-48094-7)
Supplement: Supplementary file 2 — Source Data [file 41467_2024_48094_MOESM2_ESM.zip › source_data/fig_6.xlsx]

## Sheet: Sheet1
0.01	0
0.0109648	0
0.0109648	4
0.0120226	4
0.0120226	2
0.0131826	2
0.0131826	0
0.0144544	0
0.0144544	0
0.0158489	0
0.0158489	1
0.017378	1
0.017378	2
0.0190546	2
0.0190546	4
0.020893	4
0.020893	11
0.0229087	11
0.0229087	15
0.0251189	15
0.0251189	12
0.0275423	12
0.0275423	18
0.0301995	18
0.0301995	39
0.0331131	39
0.0331131	41
0.0363078	41
0.0363078	67
0.0398107	67
0.0398107	89
0.0436516	89
0.0436516	90
0.047863	90
0.047863	116
0.0524807	116
0.0524807	113
0.057544	113
0.057544	125
0.0630957	125
0.0630957	95
0.0691831	95
0.0691831	89
0.0758578	89
0.0758578	83
0.0831764	83
0.0831764	61
0.0912011	61
0.0912011	47
0.1	47
0.1	55
0.109648	55
0.109648	48
0.120226	48
0.120226	36
0.131826	36
0.131826	49
0.144544	49
0.144544	43
0.158489	43
0.158489	52
0.17378	52
0.17378	63
0.190546	63
0.190546	63
0.20893	63
0.20893	64
0.229087	64
0.229087	71
0.251189	71
0.251189	52
0.275423	52
0.275423	34
0.301995	34
0.301995	24
0.331131	24
0.331131	18
0.363078	18
0.363078	11
0.398107	11
0.398107	9
0.436516	9
0.436516	5
0.47863	5
0.47863	8
0.524807	8
0.524807	5
0.57544	5
0.57544	3
0.630957	3
0.630957	1
0.691831	1
0.691831	0
0.758578	0
0.758578	1
0.831764	1
0.831764	0
0.912011	0
0.912011	0
1	0
