# Supplementary material for: Recent collisional history of (65803) Didymos
Source: Nat Commun. 2024 May 3;15:3714. doi: 10.1038/s41467-024-48094-7 (PMC11068898; doi:10.1038/s41467-024-48094-7)
Supplement: Supplementary file 2 — Source Data [file 41467_2024_48094_MOESM2_ESM.zip › source_data/fig_7.xlsx]

## Sheet: B20.1
1	0.245185
1.02329	0.246909
1.04713	0.248468
1.07152	0.249863
1.09648	0.251101
1.12202	0.25216
1.14815	0.253048
1.1749	0.253757
1.20226	0.254292
1.23027	0.254659
1.25893	0.255795
1.28825	0.258846
1.31826	0.261768
1.34896	0.26455
1.38038	0.26719
1.41254	0.269692
1.44544	0.272063
1.47911	0.274288
1.51356	0.276374
1.54882	0.278325
1.58489	0.279539
1.62181	0.279043
1.65959	0.278412
1.69824	0.277639
1.7378	0.276728
1.77828	0.275693
1.8197	0.274531
1.86209	0.27325
1.90546	0.271859
1.94985	0.270348
1.99526	0.268889
2.04174	0.267829
2.0893	0.26666
2.13796	0.265385
2.18776	0.26401
2.23872	0.262541
2.29087	0.260979
2.34423	0.25934
2.39883	0.25761
2.45471	0.255797
2.51189	0.254693
2.5704	0.256552
2.63027	0.258324
2.69154	0.260022
2.75423	0.261635
2.81838	0.263166
2.88403	0.26461
2.95121	0.265962
3.01995	0.26721
3.09029	0.268366
3.16228	0.269082
3.23594	0.268082
3.31131	0.266978
3.38844	0.265768
3.46737	0.264453
3.54813	0.263043
3.63078	0.261527
3.71535	0.259913
3.80189	0.258203
3.89045	0.256403
3.98107	0.254758
4.0738	0.254592
4.16869	0.254318
4.26579	0.253941
4.36516	0.253467
4.46684	0.252897
4.57088	0.252225
4.67735	0.251459
4.7863	0.250598
4.89779	0.249651
5.01187	0.248944
5.12861	0.250992
5.24808	0.252951
5.37032	0.254834
5.49541	0.256626
5.62341	0.258323
5.7544	0.259921
5.88844	0.261434
6.0256	0.262861
6.16595	0.264208
6.30957	0.265481
6.45654	0.266852
6.60693	0.268135
6.76083	0.26935
6.91831	0.270489
7.07946	0.271547
7.24436	0.27253
7.4131	0.273444
7.58578	0.274282
7.76247	0.275048
7.94328	0.275669
8.1283	0.274649
8.31764	0.273559
8.51138	0.272406
8.70964	0.271182
8.91251	0.269916
9.12011	0.268614
9.33254	0.267291
9.54993	0.265953
9.77237	0.264593
10	0.26322

## Sheet: B20.8
1	0.285249
1.02329	0.286801
1.04713	0.288157
1.07152	0.289316
1.09648	0.290291
1.12202	0.291055
1.14815	0.29162
1.1749	0.291975
1.20226	0.292128
1.23027	0.292088
1.25893	0.29289
1.28825	0.295793
1.31826	0.298536
1.34896	0.301108
1.38038	0.303508
1.41254	0.305739
1.44544	0.307813
1.47911	0.309712
1.51356	0.311446
1.54882	0.313019
1.58489	0.314152
1.62181	0.314401
1.65959	0.314497
1.69824	0.314431
1.7378	0.314205
1.77828	0.313835
1.8197	0.313317
1.86209	0.312657
1.90546	0.311865
1.94985	0.31093
1.99526	0.310001
2.04174	0.309379
2.0893	0.308626
2.13796	0.307748
2.18776	0.306748
2.23872	0.305634
2.29087	0.304405
2.34423	0.303081
2.39883	0.301645
2.45471	0.300103
2.51189	0.299376
2.5704	0.30209
2.63027	0.304709
2.69154	0.307249
2.75423	0.309696
2.81838	0.312053
2.88403	0.314314
2.95121	0.316473
3.01995	0.318515
3.09029	0.320452
3.16228	0.321846
3.23594	0.321071
3.31131	0.320169
3.38844	0.319138
3.46737	0.317976
3.54813	0.316697
3.63078	0.315285
3.71535	0.313751
3.80189	0.312097
3.89045	0.310329
3.98107	0.308696
4.0738	0.308555
4.16869	0.308282
4.26579	0.307886
4.36516	0.307371
4.46684	0.30674
4.57088	0.305983
4.67735	0.305113
4.7863	0.304129
4.89779	0.303038
5.01187	0.302145
5.12861	0.303769
5.24808	0.305275
5.37032	0.306678
5.49541	0.307962
5.62341	0.309122
5.7544	0.310155
5.88844	0.31108
6.0256	0.311893
6.16595	0.312605
6.30957	0.313151
6.45654	0.312813
6.60693	0.312365
6.76083	0.311833
6.91831	0.311206
7.07946	0.310484
7.24436	0.309672
7.4131	0.308781
7.58578	0.307804
7.76247	0.306747
7.94328	0.305558
8.1283	0.303333
8.31764	0.301043
8.51138	0.298697
8.70964	0.296286
8.91251	0.293843
9.12011	0.291374
9.33254	0.288897
9.54993	0.286418
9.77237	0.28393
10	0.281441
